# Supplementary material for: Neuropeptide S receptor 1 (NPSR1) activates cancer-related pathways and is widely expressed in neuroendocrine tumors
Source: Virchows Arch. 2014 Jun 12;465(2):173–83. doi: 10.1007/s00428-014-1602-x (PMC4116602; doi:10.1007/s00428-014-1602-x)
Supplement: Supplementary file 2 — (XLSX 12 kb) [file 428_2014_1602_MOESM2_ESM.xlsx]

## Sheet: Sheet1
	Supplementary material
	Table S1.
	forward primer	reverse primer
IER3	AAAACGCAGCCGAAGGGT	TGTTGGGTTCCTCGGTTGGT
NR4a1	GAAACCGCTGCCAGTTCTG	TCTGTTCGGACAACTTCCTTCA
MYC	AGCCTCCCGCGACGAT	GAGTCGTAGTCGAGGTCATAGTTCCT
GADD45a	AGCCCCCGGACCTGC	CCGGCAAAAACAAATAAGTTGAC
NFκB1	GAAGGCCCATCCCATGGT	TCCCACATAGTTGCAGATTTTGA
GAPDH	AACAGCGACACCCATCCTC	CATACCAGGAAATGAGCTTGACAA
