# Supplementary material for: Neuropeptide S receptor 1 (NPSR1) activates cancer-related pathways and is widely expressed in neuroendocrine tumors
Source: Virchows Arch. 2014 Jun 12;465(2):173–83. doi: 10.1007/s00428-014-1602-x (PMC4116602; doi:10.1007/s00428-014-1602-x)
Supplement: Supplementary file 3 — (XLSX 75 kb) [file 428_2014_1602_MOESM3_ESM.xlsx]

## Sheet: GA1npsvsGA1ctrl.txt
Table S2
above 1,25 fold: 552 upregulated probes
below 0,75 fold: 184 downregulated probes
					Gene
ID	P.Value	adj.P.Val	B	Gene ID	Symbol	FOLD CHANGE
2669_at	5.55e-18	1.09e-13	27.224	2669	GEM	15.6057
55584_at	1.08e-13	3.24e-10	21.2145	55584	CHRNA9	7.721
1081_at	1.38e-12	1.58e-09	19.0828	1081	CGA	7.02368
55603_at	4.49e-15	3.2e-11	23.583	55603	FAM46A	6.89443
1960_at	4.21e-12	3.19e-09	18.092	1960	EGR3	6.65482
7980_at	1.15e-12	1.41e-09	19.2446	7980	TFPI2	5.8735
5743_at	2.31e-13	5.69e-10	20.6024	5743	PTGS2	5.68264
164832_at	4.86e-15	3.2e-11	23.528	164832	LONRF2	5.4304
5742_at	2.18e-12	1.87e-09	18.6791	5742	PTGS1	5.00998
3164_at	1.95e-14	9.64e-11	22.5353	3164	NR4A1	4.47076
7857_at	3.34e-14	1.32e-10	22.1342	7857	SCG2	4.35314
3759_at	1.15e-13	3.24e-10	21.1684	3759	KCNJ2	4.27787
8870_at	8.52e-12	6.23e-09	17.4498	8870	IER3	4.2458
1958_at	2.37e-09	5.78e-07	12.0129	1958	EGR1	3.90661
6347_at	1.68e-12	1.58e-09	18.9074	6347	CCL2	3.85086
1959_at	5.88e-11	2.76e-08	15.6398	1959	EGR2	3.84689
22987_at	3.95e-09	8.38e-07	11.5	22987	SV2C	3.79416
9953_at	9.04e-10	2.55e-07	12.9759	9953	HS3ST3B1	3.7494
2845_at	9.19e-09	1.61e-06	10.6449	2845	GPR22	3.74117
3082_at	2.73e-12	2.25e-09	18.4781	3082	HGF	3.71846
100506166_at	4.35e-13	7.16e-10	20.0734	100506166	-	3.69577
2355_at	2.17e-12	1.87e-09	18.6855	2355	FOSL2	3.59071
7425_at	5.39e-11	2.71e-08	15.7231	7425	VGF	3.57422
5271_at	2.77e-13	6.08e-10	20.4501	5271	SERPINB8	3.56417
63982_at	4.58e-10	1.48e-07	13.6484	63982	ANO3	3.55718
2321_at	6.9e-09	1.27e-06	10.9359	2321	FLT1	3.50898
130340_at	1.23e-11	7.81e-09	17.1143	130340	AP1S3	3.43534
81606_at	1.66e-12	1.58e-09	18.9212	81606	LBH	3.41215
54206_at	6.35e-13	9.64e-10	19.7533	54206	ERRFI1	3.40165
6572_at	2.1e-10	7.81e-08	14.4128	6572	SLC18A3	3.35127
157506_at	1.1e-12	1.41e-09	19.2822	157506	RDH10	3.32231
5054_at	4.06e-09	8.53e-07	11.4715	5054	SERPINE1	3.29771
1130_at	4.28e-11	2.24e-08	15.9413	1130	LYST	3.27321
1839_at	5.75e-10	1.8e-07	13.4238	1839	HBEGF	3.24375
100507358_at	5.72e-11	2.75e-08	15.666	100507358	-	3.19341
22936_at	3.78e-13	6.79e-10	20.1909	22936	ELL2	3.1405
9510_at	1.19e-11	7.81e-09	17.1402	9510	ADAMTS1	3.1225
8871_at	3.16e-13	6.23e-10	20.3425	8871	SYNJ2	3.11046
4741_at	1.68e-11	1e-08	16.822	4741	NEFM	3.06407
3400_at	1.56e-10	6.16e-08	14.7	3400	ID4	3.02235
2_at	3.05e-11	1.72e-08	16.2642	2	A2M	2.97545
166929_at	8.62e-10	2.5e-07	13.0225	166929	SGMS2	2.94025
2277_at	2.72e-10	9.59e-08	14.1591	2277	FIGF	2.93115
8418_at	5.4e-09	1.08e-06	11.1837	8418	CMAHP	2.84665
301_at	4.39e-10	1.44e-07	13.6898	301	ANXA1	2.80869
2353_at	7.18e-06	0.000328758	3.76594	2353	FOS	2.77295
8013_at	1.48e-12	1.58e-09	19.0212	8013	NR4A3	2.74813
5327_at	9.49e-12	6.69e-09	17.35	5327	PLAT	2.73034
85480_at	1.18e-11	7.81e-09	17.1484	85480	TSLP	2.6963
9451_at	1.67e-12	1.58e-09	18.9161	9451	EIF2AK3	2.62346
23657_at	4.44e-08	5.55e-06	9.03621	23657	SLC7A11	2.58985
399694_at	3.69e-12	2.92e-09	18.2089	399694	SHC4	2.57727
9211_at	7.47e-11	3.28e-08	15.4111	9211	LGI1	2.56092
6446_at	7.37e-11	3.28e-08	15.4244	6446	SGK1	2.55657
9427_at	6.13e-11	2.81e-08	15.6005	9427	ECEL1	2.55493
64651_at	2.95e-10	1.01e-07	14.0797	64651	CSRNP1	2.53553
57561_at	5.82e-09	1.13e-06	11.1079	57561	ARRDC3	2.50286
51050_at	3.63e-09	7.87e-07	11.5853	51050	PI15	2.48723
6335_at	1.6e-08	2.66e-06	10.0791	6335	SCN9A	2.44742
5621_at	7.2e-10	2.19e-07	13.2004	5621	PRNP	2.43546
1846_at	4.53e-09	9.31e-07	11.362	1846	DUSP4	2.40596
23268_at	2.84e-11	1.65e-08	16.3307	23268	DNMBP	2.37947
84189_at	5.23e-09	1.06e-06	11.2165	84189	SLITRK6	2.36175
100133106_at	3.25e-06	0.000177217	4.59078	100133106	LOC100133106	2.3549
10203_at	1.96e-07	1.87e-05	7.5081	10203	CALCRL	2.33354
9456_at	4.31e-11	2.24e-08	15.9359	9456	HOMER1	2.31753
4543_at	2.92e-09	6.63e-07	11.8035	4543	MTNR1A	2.30392
51347_at	7e-10	2.16e-07	13.2284	51347	TAOK3	2.28918
9709_at	3.19e-11	1.75e-08	16.2218	9709	HERPUD1	2.28813
10046_at	8.9e-09	1.57e-06	10.6776	10046	MAMLD1	2.26186
84910_at	9.93e-09	1.72e-06	10.5655	84910	TMEM87B	2.25758
29950_at	5.04e-07	3.98e-05	6.52839	29950	SERTAD1	2.24245
59269_at	9.52e-10	2.61e-07	12.9242	59269	HIVEP3	2.23389
22862_at	9.56e-11	4.1e-08	15.174	22862	FNDC3A	2.22914
688_at	6.91e-09	1.27e-06	10.9344	688	KLF5	2.22592
51330_at	2.61e-09	6.28e-07	11.9163	51330	TNFRSF12A	2.22556
1847_at	4.12e-08	5.25e-06	9.11198	1847	DUSP5	2.21118
677823_at	3.06e-05	0.00102835	2.25721	677823	SNORA42	2.18431
2195_at	1.97e-08	3.06e-06	9.87015	2195	FAT1	2.17988
57559_at	2.55e-08	3.73e-06	9.60416	57559	STAMBPL1	2.17867
1647_at	6.23e-06	0.000292673	3.91359	1647	GADD45A	2.17794
221749_at	3.73e-09	8.01e-07	11.5562	221749	C6orf145	2.16896
3673_at	4.11e-09	8.55e-07	11.4581	3673	ITGA2	2.1589
3097_at	1.15e-10	4.65e-08	14.9922	3097	HIVEP2	2.15617
9414_at	1.32e-11	8.16e-09	17.0438	9414	TJP2	2.14098
4810_at	1.75e-09	4.4e-07	12.3155	4810	NHS	2.13431
54502_at	1.71e-10	6.59e-08	14.6127	54502	RBM47	2.11502
152519_at	7.91e-10	2.33e-07	13.1076	152519	NIPAL1	2.11082
3589_at	3.29e-09	7.3e-07	11.6833	3589	IL11	2.08779
5611_at	6.03e-07	4.53e-05	6.34156	5611	DNAJC3	2.07665
114088_at	3.2e-08	4.32e-06	9.37263	114088	TRIM9	2.06812
5277_at	1.09e-10	4.48e-08	15.0486	5277	PIGA	2.0657
22822_at	2.97e-10	1.01e-07	14.0731	22822	PHLDA1	2.06289
23670_at	5.99e-09	1.15e-06	11.0788	23670	TMEM2	2.04947
2787_at	5.17e-08	6.34e-06	8.87933	2787	GNG5	2.04616
323_at	5.48e-11	2.71e-08	15.7064	323	APBB2	2.01877
6583_at	7.27e-08	8.6e-06	8.52887	6583	SLC22A4	2.01382
56605_at	1.42e-07	1.43e-05	7.83705	56605	ERO1LB	2.00954
5187_at	8.3e-08	9.26e-06	8.39264	5187	PER1	2.00894
54704_at	1.74e-10	6.59e-08	14.5965	54704	PDP1	2.00064
6387_at	6.38e-06	0.000297551	3.88896	6387	CXCL12	1.99672
490_at	3.31e-08	4.45e-06	9.33609	490	ATP2B1	1.994
1607_at	3.92e-08	5.06e-06	9.16309	1607	DGKB	1.97323
25822_at	1.09e-10	4.48e-08	15.0506	25822	DNAJB5	1.95987
1848_at	9.36e-10	2.6e-07	12.9413	1848	DUSP6	1.95973
8140_at	2.74e-09	6.43e-07	11.8684	8140	SLC7A5	1.94495
57683_at	1.11e-06	7.64e-05	5.71166	57683	ZDBF2	1.94335
9955_at	2.22e-07	2.07e-05	7.37935	9955	HS3ST3A1	1.94293
266743_at	4.02e-08	5.16e-06	9.13674	266743	NPAS4	1.94149
9472_at	2.82e-09	6.53e-07	11.8398	9472	AKAP6	1.93814
5270_at	1.65e-09	4.24e-07	12.3733	5270	SERPINE2	1.92782
11098_at	1.81e-09	4.47e-07	12.2813	11098	PRSS23	1.92153
1051_at	1.65e-06	0.00010445	5.29563	1051	CEBPB	1.9197
27115_at	2.34e-08	3.52e-06	9.69348	27115	PDE7B	1.90706
27242_at	1.46e-09	3.85e-07	12.4961	27242	TNFRSF21	1.89907
4124_at	1.83e-08	2.87e-06	9.94118	4124	MAN2A1	1.89019
5997_at	1.34e-09	3.57e-07	12.5852	5997	RGS2	1.88339
94122_at	6.76e-07	5e-05	6.22269	94122	SYTL5	1.87806
3309_at	2.48e-10	9.01e-08	14.2499	3309	HSPA5	1.86065
284119_at	8.38e-07	6.03e-05	6.00085	284119	PTRF	1.83471
6744_at	1.29e-09	3.5e-07	12.6178	6744	SSFA2	1.82584
5334_at	4.6e-05	0.00138455	1.83076	5334	PLCL1	1.8191
9518_at	5e-06	0.000248085	4.14177	9518	GDF15	1.81695
84102_at	4.08e-06	0.000214413	4.3529	84102	SLC41A2	1.81305
51305_at	2.26e-05	0.000805829	2.57228	51305	KCNK9	1.79597
3707_at	3.08e-08	4.19e-06	9.41265	3707	ITPKB	1.78832
7779_at	6.2e-09	1.18e-06	11.0429	7779	SLC30A1	1.78636
5744_at	5.46e-09	1.08e-06	11.1726	5744	PTHLH	1.7834
3084_at	2.68e-08	3.78e-06	9.55237	3084	NRG1	1.78164
182_at	2.66e-08	3.78e-06	9.56032	182	JAG1	1.78067
5362_at	6.88e-08	8.24e-06	8.58535	5362	PLXNA2	1.77891
10150_at	1.62e-09	4.2e-07	12.3957	10150	MBNL2	1.77595
6785_at	1.93e-06	0.000117464	5.13421	6785	ELOVL4	1.77304
8877_at	8.74e-05	0.00226104	1.16487	8877	SPHK1	1.7713
143686_at	4.16e-07	3.41e-05	6.72625	143686	SESN3	1.77025
2869_at	3.66e-07	3.11e-05	6.85866	2869	GRK5	1.76821
5166_at	3.66e-07	3.11e-05	6.8584	5166	PDK4	1.76591
6095_at	5.75e-08	6.97e-06	8.77025	6095	RORA	1.76495
51083_at	7.36e-10	2.2e-07	13.1794	51083	GAL	1.76354
4189_at	6.93e-06	0.000319612	3.80223	4189	DNAJB9	1.75827
28316_at	2.16e-07	2.05e-05	7.40532	28316	CDH20	1.75434
692197_at	5.04e-05	0.00147496	1.73597	692197	SNORD77	1.74843
8869_at	5.43e-09	1.08e-06	11.1776	8869	ST3GAL5	1.74677
26353_at	8.26e-08	9.26e-06	8.3972	26353	HSPB8	1.74525
134957_at	1.38e-05	0.000545559	3.08543	134957	STXBP5	1.74063
79094_at	1.13e-07	1.18e-05	8.07306	79094	CHAC1	1.73653
10512_at	1.51e-06	9.83e-05	5.38906	10512	SEMA3C	1.73521
2131_at	3.61e-09	7.87e-07	11.5895	2131	EXT1	1.73379
23237_at	7.95e-08	9.08e-06	8.43666	23237	ARC	1.72449
1746_at	3.3e-07	2.88e-05	6.96857	1746	DLX2	1.72383
1316_at	1.01e-08	1.74e-06	10.5459	1316	KLF6	1.72028
84333_at	5.4e-06	0.000263034	4.06268	84333	PCGF5	1.71973
84230_at	2.68e-09	6.37e-07	11.8897	84230	LRRC8C	1.71933
140576_at	2.91e-07	2.61e-05	7.09809	140576	S100A16	1.71251
11259_at	6.35e-07	4.75e-05	6.2879	11259	FILIP1L	1.70526
28231_at	3.02e-07	2.68e-05	7.06032	28231	SLCO4A1	1.69719
3696_at	3.45e-07	2.95e-05	6.9208	3696	ITGB8	1.69586
7432_at	5.4e-07	4.18e-05	6.45595	7432	VIP	1.69121
3628_at	2.08e-06	0.000123558	5.05569	3628	INPP1	1.6909
9945_at	2.18e-07	2.05e-05	7.39787	9945	GFPT2	1.68715
285600_at	9.34e-07	6.56e-05	5.88812	285600	KIAA0825	1.68649
10019_at	1.87e-07	1.81e-05	7.55583	10019	SH2B3	1.68433
3598_at	1.27e-05	0.000515517	3.16977	3598	IL13RA2	1.68219
7494_at	1.17e-08	1.99e-06	10.3996	7494	XBP1	1.68174
7058_at	1.84e-06	0.000113274	5.18492	7058	THBS2	1.67864
2027_at	1.61e-06	0.000103189	5.32007	2027	ENO3	1.67863
2791_at	4.15e-10	1.39e-07	13.7454	2791	GNG11	1.67796
220441_at	2.55e-07	2.34e-05	7.23198	220441	RNF152	1.67686
6578_at	9.28e-08	1.01e-05	8.27776	6578	SLCO2A1	1.67677
9508_at	7.48e-09	1.34e-06	10.8535	9508	ADAMTS3	1.67603
92126_at	2.6e-05	0.000898053	2.42433	92126	DSEL	1.67428
81849_at	1.26e-07	1.29e-05	7.96172	81849	ST6GALNAC5	1.66568
80853_at	1.52e-07	1.51e-05	7.76894	80853	JHDM1D	1.6605
1390_at	3.66e-08	4.76e-06	9.23285	1390	CREM	1.65701
23753_at	3.03e-07	2.68e-05	7.05495	23753	SDF2L1	1.65492
256227_at	2.1e-05	0.00076724	2.64814	256227	STEAP1B	1.65415
3363_at	1.13e-06	7.73e-05	5.69186	3363	HTR7	1.65009
3726_at	4.97e-07	3.95e-05	6.54301	3726	JUNB	1.64839
1649_at	5.1e-08	6.3e-06	8.89319	1649	DDIT3	1.64806
57105_at	0.000187695	0.00406728	0.372438	57105	CYSLTR2	1.64495
1114_at	1.69e-06	0.000106689	5.27023	1114	CHGB	1.63924
6622_at	1.8e-08	2.87e-06	9.95994	6622	SNCA	1.63918
4000_at	2.32e-08	3.52e-06	9.70229	4000	LMNA	1.63914
23089_at	2.99e-08	4.13e-06	9.4415	23089	PEG10	1.63863
10371_at	1.24e-08	2.1e-06	10.3361	10371	SEMA3A	1.63133
160851_at	1.7e-06	0.000107058	5.26332	160851	DGKH	1.63024
23151_at	7.21e-09	1.31e-06	10.8909	23151	GRAMD4	1.62032
2181_at	3.07e-06	0.000169752	4.65007	2181	ACSL3	1.61734
26219_at	8.58e-08	9.46e-06	8.35845	26219	OR1J4	1.617
8654_at	1.71e-05	0.000657556	2.86014	8654	PDE5A	1.61609
3037_at	3.27e-05	0.00108436	2.18679	3037	HAS2	1.6147
9771_at	2.39e-06	0.000138649	4.90846	9771	RAPGEF5	1.60767
4811_at	1.06e-07	1.12e-05	8.13735	4811	NID1	1.60535
27295_at	2.68e-08	3.78e-06	9.55486	27295	PDLIM3	1.60235
8496_at	1.45e-07	1.45e-05	7.82006	8496	PPFIBP1	1.60212
26278_at	1.41e-06	9.3e-05	5.45948	26278	SACS	1.59947
8572_at	5.65e-09	1.11e-06	11.1371	8572	PDLIM4	1.59649
2977_at	2.65e-07	2.42e-05	7.19226	2977	GUCY1A2	1.59548
10458_at	4.84e-07	3.89e-05	6.56934	10458	BAIAP2	1.5934
6541_at	4.19e-08	5.3e-06	9.09593	6541	SLC7A1	1.59115
25819_at	7.14e-08	8.5e-06	8.54712	25819	CCRN4L	1.59109
166614_at	1.62e-08	2.67e-06	10.0671	166614	DCLK2	1.5898
84002_at	4.61e-07	3.73e-05	6.62153	84002	B3GNT5	1.58737
9592_at	5.79e-07	4.41e-05	6.38475	9592	IER2	1.58614
90459_at	2.39e-06	0.000138511	4.91255	90459	ERI1	1.58402
149111_at	9.44e-08	1.02e-05	8.25975	149111	CNIH3	1.58331
114990_at	1.53e-06	9.88e-05	5.37395	114990	VASN	1.58231
255928_at	3.04e-06	0.000168898	4.66117	255928	SYT14	1.58162
9695_at	8.26e-08	9.26e-06	8.3982	9695	EDEM1	1.57891
80315_at	1.05e-06	7.28e-05	5.76443	80315	CPEB4	1.57797
4609_at	1.72e-08	2.78e-06	10.0079	4609	MYC	1.57627
1909_at	1.67e-08	2.72e-06	10.0376	1909	EDNRA	1.57598
23507_at	1.17e-07	1.21e-05	8.03468	23507	LRRC8B	1.57532
29126_at	2.57e-06	0.000146259	4.83469	29126	CD274	1.57479
57162_at	1.07e-07	1.12e-05	8.12682	57162	PELI1	1.57451
4897_at	1.36e-05	0.000541035	3.10038	4897	NRCAM	1.57393
6520_at	3.44e-08	4.51e-06	9.29785	6520	SLC3A2	1.57368
5069_at	4.53e-06	0.000229424	4.24436	5069	PAPPA	1.57158
11096_at	1.15e-06	7.83e-05	5.67032	11096	ADAMTS5	1.57157
85463_at	3.27e-05	0.00108436	2.18538	85463	ZC3H12C	1.56898
54436_at	1.85e-06	0.000113926	5.17571	54436	SH3TC1	1.56843
481_at	2.09e-07	1.99e-05	7.44203	481	ATP1B1	1.56306
6863_at	1.52e-06	9.84e-05	5.38123	6863	TAC1	1.56237
4121_at	2.42e-08	3.63e-06	9.65607	4121	MAN1A1	1.56066
26585_at	7.95e-06	0.000358005	3.65891	26585	GREM1	1.55937
9956_at	7.48e-06	0.000340069	3.7231	9956	HS3ST2	1.55651
80329_at	2.34e-05	0.000827497	2.53529	80329	ULBP1	1.55
150094_at	4.16e-07	3.41e-05	6.72674	150094	SIK1	1.54892
11040_at	3.93e-07	3.3e-05	6.78613	11040	PIM2	1.54769
138199_at	3.37e-05	0.00110658	2.15385	138199	C9orf41	1.54681
3157_at	0.000149491	0.00343151	0.608111	3157	HMGCS1	1.54664
55214_at	3.37e-05	0.00110543	2.15667	55214	LEPREL1	1.54565
54477_at	9.62e-08	1.02e-05	8.24079	54477	PLEKHA5	1.54393
8864_at	7.68e-08	8.85e-06	8.47238	8864	PER2	1.54251
5829_at	7.16e-06	0.000328758	3.76874	5829	PXN	1.54143
54726_at	1.04e-06	7.22e-05	5.78026	54726	OTUD4	1.54048
6197_at	1.78e-07	1.74e-05	7.60842	6197	RPS6KA3	1.53949
80723_at	3e-06	0.000167268	4.6742	80723	TMEM22	1.53929
80005_at	1.2e-05	0.000494604	3.23321	80005	DOCK5	1.53841
10397_at	7.4e-08	8.7e-06	8.51088	10397	NDRG1	1.53707
6322_at	2.13e-05	0.000770755	2.63378	6322	SCML1	1.53565
4665_at	1.94e-07	1.87e-05	7.51764	4665	NAB2	1.5351
7103_at	0.000328145	0.00622875	-0.204982	7103	TSPAN8	1.53497
144501_at	1.29e-05	0.000519186	3.15723	144501	KRT80	1.53444
246175_at	9.81e-06	0.000430373	3.44009	246175	CNOT6L	1.53261
1465_at	4.48e-08	5.56e-06	9.02723	1465	CSRP1	1.53211
6482_at	1.29e-06	8.68e-05	5.55377	6482	ST3GAL1	1.53189
440026_at	0.000250029	0.00508847	0.0758341	440026	TMEM41B	1.53136
4929_at	3.01e-05	0.00101593	2.27259	4929	NR4A2	1.53114
23529_at	3.07e-06	0.000169752	4.65143	23529	CLCF1	1.53076
11228_at	3.14e-07	2.75e-05	7.01958	11228	RASSF8	1.53038
134429_at	2.03e-06	0.000121309	5.08242	134429	STARD4	1.52592
374383_at	2.57e-05	0.000893532	2.43689	374383	B7H6	1.52411
27042_at	2.22e-08	3.39e-06	9.74743	27042	DIEXF	1.52049
64841_at	3.63e-05	0.00116763	2.07915	64841	GNPNAT1	1.51982
6675_at	2.71e-07	2.45e-05	7.17115	6675	UAP1	1.5173
25996_at	1.02e-05	0.000440603	3.39901	25996	REXO2	1.51625
80177_at	1.33e-07	1.35e-05	7.90344	80177	MYCT1	1.51619
28951_at	4.45e-06	0.000227963	4.26418	28951	TRIB2	1.51365
5606_at	4.17e-07	3.41e-05	6.72501	5606	MAP2K3	1.51201
11072_at	2.91e-07	2.61e-05	7.09722	11072	DUSP14	1.51061
55589_at	9.5e-08	1.02e-05	8.25369	55589	BMP2K	1.50928
4084_at	1e-05	0.000434767	3.4203	4084	MXD1	1.50863
195827_at	1.15e-06	7.83e-05	5.66895	195827	C9orf21	1.50551
54521_at	0.000113129	0.00275375	0.897017	54521	WDR44	1.50341
5329_at	1.03e-07	1.09e-05	8.16709	5329	PLAUR	1.50288
91752_at	2.01e-06	0.000121309	5.0931	91752	ZNF804A	1.50219
57761_at	3.57e-05	0.00115275	2.09521	57761	TRIB3	1.49969
56256_at	5.86e-07	4.45e-05	6.37133	56256	SERTAD4	1.49863
7042_at	2.48e-06	0.000142708	4.87234	7042	TGFB2	1.49851
5791_at	9.52e-08	1.02e-05	8.25145	5791	PTPRE	1.49809
55728_at	7.75e-05	0.00206273	1.2896	55728	N4BP2	1.49803
8736_at	8.42e-05	0.00219628	1.20323	8736	MYOM1	1.4912
23235_at	2.54e-08	3.73e-06	9.60729	23235	SIK2	1.4897
6591_at	4.36e-08	5.48e-06	9.05485	6591	SNAI2	1.48785
7048_at	6.07e-06	0.000287826	3.94095	7048	TGFBR2	1.48718
51012_at	0.000307532	0.00596951	-0.138012	51012	SLMO2	1.48606
2182_at	4.63e-05	0.00138781	1.82423	2182	ACSL4	1.48606
54434_at	4.55e-07	3.69e-05	6.63492	54434	SSH1	1.47988
1264_at	3.92e-05	0.00124392	1.99815	1264	CNN1	1.47962
5966_at	4.17e-07	3.41e-05	6.72573	5966	REL	1.47789
3638_at	4.36e-05	0.00133142	1.88808	3638	INSIG1	1.47733
10602_at	1.48e-07	1.48e-05	7.79551	10602	CDC42EP3	1.47506
8900_at	1.29e-07	1.31e-05	7.94192	8900	CCNA1	1.47401
64762_at	2.48e-08	3.67e-06	9.63477	64762	FAM59A	1.47286
3422_at	4.37e-06	0.000225356	4.28185	3422	IDI1	1.47276
7538_at	0.0001413	0.00327395	0.666499	7538	ZFP36	1.47244
6884_at	0.000240756	0.00492519	0.114898	6884	TAF13	1.47206
131544_at	0.000156288	0.00354091	0.56205	131544	CRYBG3	1.47189
3491_at	7.46e-06	0.000339925	3.72595	3491	CYR61	1.47075
6662_at	8.72e-05	0.00225929	1.16703	6662	SOX9	1.46558
5366_at	2.39e-07	2.22e-05	7.29913	5366	PMAIP1	1.46492
65243_at	4.86e-07	3.89e-05	6.56538	65243	ZNF643	1.46428
692195_at	0.000362583	0.00673988	-0.307955	692195	SNORD75	1.46402
3976_at	1.71e-05	0.000657556	2.86117	3976	LIF	1.46248
11189_at	8.98e-07	6.38e-05	5.92845	11189	CELF3	1.46215
1969_at	7.19e-07	5.28e-05	6.15933	1969	EPHA2	1.46087
1595_at	0.000156684	0.00354091	0.559427	1595	CYP51A1	1.46023
84541_at	0.000406573	0.00737021	-0.426031	84541	KBTBD8	1.45739
9353_at	4.63e-05	0.00138781	1.82447	9353	SLIT2	1.45519
284996_at	1.52e-06	9.84e-05	5.38418	284996	RNF149	1.45496
2861_at	5.89e-07	4.45e-05	6.36721	2861	GPR37	1.45465
285513_at	5.61e-06	0.000271786	4.02138	285513	GPRIN3	1.45443
26035_at	1.21e-05	0.000498094	3.22283	26035	GLCE	1.45335
5971_at	0.000106794	0.00263198	0.956794	5971	RELB	1.45162
26018_at	2.08e-06	0.000123558	5.05308	26018	LRIG1	1.4504
30845_at	2.99e-05	0.00101232	2.27835	30845	EHD3	1.45027
342184_at	2.29e-05	0.000814049	2.55609	342184	FMN1	1.44987
541471_at	5.31e-05	0.00153716	1.6823	541471	LOC541471	1.44848
51726_at	3.02e-08	4.14e-06	9.43235	51726	DNAJB11	1.44819
1948_at	2.53e-06	0.000145191	4.85136	1948	EFNB2	1.44666
51136_at	3.71e-05	0.00119387	2.05433	51136	RNFT1	1.44483
10221_at	3.21e-06	0.000176369	4.60444	10221	TRIB1	1.44444
360_at	1.4e-06	9.3e-05	5.46616	360	AQP3	1.44296
54806_at	0.000166265	0.00369205	0.497957	54806	AHI1	1.44226
26223_at	0.000103163	0.00256492	0.992677	26223	FBXL21	1.44132
23678_at	0.000163835	0.00365868	0.513202	23678	SGK3	1.44052
79605_at	1.69e-05	0.000652074	2.87292	79605	PGBD5	1.43407
64061_at	1.65e-05	0.000641831	2.89552	64061	TSPYL2	1.43405
3949_at	1.72e-06	0.000107732	5.25348	3949	LDLR	1.43147
9590_at	7.41e-07	5.4e-05	6.12767	9590	AKAP12	1.43116
8614_at	0.000268563	0.00539339	0.00193419	8614	STC2	1.43078
677775_at	0.000141979	0.00328583	0.661529	677775	SCARNA5	1.42858
64101_at	4.46e-06	0.000227963	4.2603	64101	LRRC4	1.42794
4783_at	1.33e-05	0.000530273	3.12552	4783	NFIL3	1.42722
26002_at	5.01e-05	0.0014708	1.74368	26002	MOXD1	1.42702
1407_at	5.16e-06	0.000254032	4.10928	1407	CRY1	1.42622
11005_at	1.26e-05	0.000510801	3.18149	11005	SPINK5	1.42594
23349_at	1.25e-05	0.000508426	3.19064	23349	KIAA1045	1.42383
7873_at	5.53e-07	4.25e-05	6.43143	7873	MANF	1.42121
3675_at	1.96e-05	0.000731841	2.72004	3675	ITGA3	1.42095
10395_at	1.55e-05	0.00060411	2.96682	10395	DLC1	1.41837
58476_at	0.000205113	0.0043586	0.280605	58476	TP53INP2	1.41778
623_at	7.96e-06	0.000358005	3.65764	623	BDKRB1	1.41687
2643_at	4.11e-06	0.000215425	4.34522	2643	GCH1	1.41676
2034_at	2.3e-06	0.0001345	4.94928	2034	EPAS1	1.41279
1244_at	4.33e-06	0.000223977	4.29097	1244	ABCC2	1.41032
8505_at	1.09e-05	0.000462303	3.3314	8505	PARG	1.40897
345757_at	1.37e-05	0.00054272	3.09325	345757	FAM174A	1.40846
93145_at	1.54e-06	9.88e-05	5.37058	93145	OLFM2	1.40816
7107_at	5.12e-07	4.02e-05	6.51264	7107	GPR137B	1.4075
10746_at	1.94e-05	0.000726719	2.73	10746	MAP3K2	1.40678
25778_at	5.21e-07	4.08e-05	6.49385	25778	DSTYK	1.40626
2770_at	2.01e-05	0.000745635	2.69341	2770	GNAI1	1.40506
151963_at	0.000568458	0.00953434	-0.771136	151963	MB21D2	1.40469
54541_at	2.53e-05	0.000883509	2.4523	54541	DDIT4	1.40457
402778_at	4.68e-05	0.00139756	1.81263	402778	IFITM10	1.40347
3604_at	1.9e-05	0.000718553	2.7497	3604	TNFRSF9	1.40324
256987_at	1.63e-07	1.61e-05	7.69876	256987	SERINC5	1.40226
91694_at	0.000151839	0.00345726	0.591967	91694	LONRF1	1.40219
6526_at	3.95e-05	0.00124814	1.99128	6526	SLC5A3	1.39883
23012_at	5.01e-05	0.0014708	1.74186	23012	STK38L	1.39785
23710_at	3.49e-06	0.00018767	4.51684	23710	GABARAPL1	1.3968
6096_at	2.48e-07	2.28e-05	7.26188	6096	RORB	1.39299
58538_at	0.000322097	0.00614943	-0.185781	58538	MPP4	1.3915
57630_at	1.65e-06	0.00010445	5.29739	57630	SH3RF1	1.38949
84444_at	7.18e-06	0.000328758	3.76456	84444	DOT1L	1.38942
5209_at	4.11e-07	3.41e-05	6.73898	5209	PFKFB3	1.38875
65124_at	0.000389958	0.00713453	-0.383016	65124	ANKRD57	1.38719
79974_at	0.000156772	0.00354091	0.558842	79974	C7orf58	1.38652
114789_at	3.13e-05	0.00104734	2.23205	114789	SLC25A25	1.38652
83931_at	2.54e-06	0.000145622	4.84525	83931	STK40	1.38588
9686_at	4.75e-07	3.83e-05	6.59	9686	VGLL4	1.38559
285172_at	3.79e-05	0.00121562	2.03217	285172	FAM126B	1.38506
2275_at	3.18e-05	0.00105933	2.21669	2275	FHL3	1.38468
51735_at	3.81e-05	0.00121822	2.02657	51735	RAPGEF6	1.38445
4664_at	9.67e-07	6.77e-05	5.85115	4664	NAB1	1.3825
28984_at	4.69e-05	0.00139756	1.81222	28984	C13orf15	1.38219
7132_at	3.99e-05	0.00125852	1.97934	7132	TNFRSF1A	1.38158
387849_at	8.88e-05	0.00228248	1.14829	387849	REP15	1.38092
4881_at	1.17e-05	0.000486047	3.25926	4881	NPR1	1.38015
4208_at	8.07e-06	0.000361155	3.64378	4208	MEF2C	1.38011
3162_at	2.2e-06	0.000129251	4.99687	3162	HMOX1	1.37979
9306_at	2.9e-05	0.000991328	2.31063	9306	SOCS6	1.3768
93663_at	3.29e-05	0.00108547	2.17948	93663	ARHGAP18	1.37412
2637_at	6.27e-06	0.000293259	3.90656	2637	GBX2	1.37341
5350_at	2.04e-06	0.00012155	5.0764	5350	PLN	1.37259
342667_at	4.21e-05	0.00130521	1.92399	342667	STAC2	1.37185
54908_at	1.15e-06	7.83e-05	5.66764	54908	CCDC99	1.37105
56180_at	4.22e-05	0.00130521	1.92214	56180	MOSPD1	1.37095
10370_at	2.29e-05	0.000814049	2.557	10370	CITED2	1.37022
285704_at	4.47e-06	0.000227963	4.25905	285704	RGMB	1.36831
3371_at	0.00017666	0.00387493	0.435163	3371	TNC	1.36632
375449_at	2.02e-05	0.000747917	2.68828	375449	MAST4	1.36555
84141_at	7.14e-05	0.00194226	1.37428	84141	FAM176A	1.36532
5066_at	4.81e-06	0.000240142	4.18354	5066	PAM	1.36502
201164_at	1.17e-05	0.000487036	3.25276	201164	PLD6	1.3625
7574_at	0.00038602	0.00708217	-0.372551	7574	ZNF26	1.36222
122786_at	1.62e-06	0.000103189	5.31591	122786	FRMD6	1.36066
26108_at	6.17e-06	0.000290806	3.92274	26108	PYGO1	1.35502
57507_at	1.81e-06	0.000111887	5.201	57507	ZNF608	1.35384
7357_at	9.3e-05	0.00237437	1.10059	7357	UGCG	1.35275
55450_at	1.86e-06	0.000114246	5.16955	55450	CAMK2N1	1.35185
148789_at	3.68e-07	3.11e-05	6.853	148789	B3GALNT2	1.34954
7803_at	0.000436789	0.00778218	-0.499908	7803	PTP4A1	1.34942
4852_at	5.55e-07	4.25e-05	6.4288	4852	NPY	1.34869
23086_at	9.71e-05	0.00246025	1.0557	23086	EXPH5	1.34765
7071_at	4.27e-06	0.000221164	4.30697	7071	KLF10	1.34762
64332_at	0.000108929	0.00266134	0.936261	64332	NFKBIZ	1.34649
57688_at	1.81e-06	0.000111887	5.2022	57688	ZSWIM6	1.34646
253738_at	1.22e-05	0.000501015	3.2124	253738	EBF3	1.34535
135112_at	2.92e-05	0.000994741	2.30316	135112	NCOA7	1.34518
139818_at	0.000402054	0.00730842	-0.414509	139818	DOCK11	1.34166
57050_at	4.48e-06	0.000228026	4.25608	57050	UTP3	1.34161
83891_at	0.000100062	0.00250994	1.02434	83891	SNX25	1.34135
6571_at	2.04e-05	0.000751681	2.67915	6571	SLC18A2	1.34055
1729_at	1.65e-05	0.000640133	2.90033	1729	DIAPH1	1.33926
131408_at	6.67e-05	0.00183495	1.44483	131408	FAM131A	1.33859
80219_at	0.000164978	0.00367231	0.506	80219	COQ10B	1.33796
2676_at	0.000320852	0.00613755	-0.181786	2676	GFRA3	1.33786
5519_at	1.09e-05	0.000462684	3.3276	5519	PPP2R1B	1.33737
6659_at	4.26e-05	0.00131646	1.91116	6659	SOX4	1.33564
23387_at	1.09e-05	0.000462684	3.32607	23387	SIK3	1.3351
571_at	2.77e-05	0.000950763	2.35772	571	BACH1	1.33391
4790_at	5.66e-06	0.000271786	4.01281	4790	NFKB1	1.33376
58528_at	0.000131817	0.00311267	0.738502	58528	RRAGD	1.33375
64377_at	1.37e-05	0.00054272	3.09295	64377	CHST8	1.33315
6400_at	0.000154252	0.00350011	0.575629	6400	SEL1L	1.33262
23034_at	6.53e-05	0.00180466	1.46793	23034	SAMD4A	1.33204
2827_at	0.000116546	0.002823	0.866156	2827	GPR3	1.33141
57584_at	5.35e-05	0.00154648	1.67449	57584	ARHGAP21	1.32952
7358_at	2.58e-05	0.000894676	2.4319	7358	UGDH	1.32913
23645_at	2.74e-05	0.000941028	2.37024	23645	PPP1R15A	1.32867
10950_at	3.24e-05	0.00107755	2.19543	10950	BTG3	1.32793
7414_at	2.03e-06	0.000121309	5.08161	7414	VCL	1.32777
57575_at	0.000231584	0.00477713	0.155056	57575	PCDH10	1.32648
624_at	0.000218852	0.00458637	0.213535	624	BDKRB2	1.32648
2483_at	5.19e-06	0.00025503	4.10261	2483	FRG1	1.32627
5664_at	1.02e-05	0.000440603	3.39727	5664	PSEN2	1.32533
5468_at	0.000585551	0.00972298	-0.801604	5468	PPARG	1.3251
5305_at	0.000108234	0.00265093	0.942898	5305	PIP4K2A	1.32448
4133_at	1.23e-05	0.000502572	3.20485	4133	MAP2	1.32425
2114_at	2e-06	0.000121309	5.09715	2114	ETS2	1.32401
51678_at	9.35e-05	0.00238163	1.09474	51678	MPP6	1.32318
56937_at	2.12e-05	0.000770755	2.63827	56937	PMEPA1	1.32248
9748_at	7.28e-05	0.00196188	1.35388	9748	SLK	1.32238
51260_at	5.1e-06	0.000251583	4.12197	51260	CXorf26	1.32142
8411_at	3.78e-05	0.00121196	2.037	8411	EEA1	1.32105
5798_at	0.000236739	0.00486313	0.132293	5798	PTPRN	1.31946
7037_at	1.13e-05	0.000473949	3.29434	7037	TFRC	1.31818
390_at	0.00017007	0.00374705	0.474523	390	RND3	1.31811
56922_at	7.75e-05	0.00206273	1.28915	56922	MCCC1	1.31703
26524_at	0.000342546	0.00645248	-0.249306	26524	LATS2	1.31701
100507090_at	2.33e-05	0.00082663	2.53825	100507090	-	1.31566
214_at	4.91e-06	0.000244346	4.16021	214	ALCAM	1.31518
11237_at	5.99e-06	0.000285451	3.9546	11237	RNF24	1.31428
9715_at	0.000178601	0.00389588	0.423846	9715	FAM131B	1.31415
4170_at	2.67e-06	0.000149922	4.79702	4170	MCL1	1.3129
1026_at	5.05e-05	0.00147606	1.73365	1026	CDKN1A	1.31237
51099_at	0.000177664	0.00388401	0.429296	51099	ABHD5	1.3116
6809_at	4.61e-06	0.000232299	4.22606	6809	STX3	1.31158
6004_at	0.000135058	0.00317024	0.713326	6004	RGS16	1.31147
9929_at	2.66e-06	0.000149854	4.80046	9929	JOSD1	1.31084
865_at	1.5e-06	9.78e-05	5.39779	865	CBFB	1.31073
4862_at	6.3e-05	0.00176218	1.5043	4862	NPAS2	1.31042
10289_at	0.000277204	0.00551642	-0.0307853	10289	EIF1B	1.30932
10622_at	0.000470593	0.00828723	-0.576694	10622	POLR3G	1.30874
23516_at	7.75e-06	0.000350778	3.68602	23516	SLC39A14	1.30858
23064_at	0.000174503	0.00383616	0.447878	23064	SETX	1.3069
84159_at	3.81e-05	0.00121822	2.02738	84159	ARID5B	1.30583
57569_at	4.6e-05	0.00138455	1.832	57569	ARHGAP20	1.30521
3156_at	9.12e-05	0.00233624	1.12008	3156	HMGCR	1.30398
23255_at	2.62e-05	0.000901816	2.41816	23255	CCDC165	1.30334
4205_at	7.19e-06	0.000328758	3.76315	4205	MEF2A	1.30296
51339_at	0.000172614	0.00379885	0.459151	51339	DACT1	1.30185
5597_at	0.000221354	0.00462187	0.201781	5597	MAPK6	1.30134
51018_at	0.000373858	0.00689751	-0.33954	51018	RRP15	1.30066
51444_at	2.03e-05	0.000749105	2.68467	51444	RNF138	1.29996
84919_at	5.1e-06	0.000251583	4.12238	84919	PPP1R15B	1.29947
54931_at	7.17e-05	0.00194427	1.37035	54931	RG9MTD1	1.29922
116931_at	5.02e-05	0.0014708	1.74044	116931	MED12L	1.29815
51804_at	0.000139844	0.00325166	0.677234	51804	SIX4	1.29785
115123_at	2.12e-05	0.000770755	2.63662	115123	2011-03-03	1.29648
678_at	0.000107375	0.00263773	0.951168	678	ZFP36L2	1.2958
85443_at	0.000151007	0.00344766	0.597654	85443	DCLK3	1.29515
6996_at	8.79e-05	0.00226554	1.15873	6996	TDG	1.29476
57205_at	6.17e-06	0.000290806	3.92372	57205	ATP10D	1.29321
6517_at	0.000571452	0.00957643	-0.776539	6517	SLC2A4	1.29208
10018_at	1.31e-05	0.000525401	3.13935	10018	BCL2L11	1.29176
1756_at	1.25e-05	0.000510801	3.18361	1756	DMD	1.29102
1875_at	3.57e-05	0.00115275	2.09418	1875	E2F5	1.29009
57611_at	0.000101871	0.00254239	1.00576	57611	ISLR2	1.2899
79745_at	0.00051527	0.00886059	-0.670068	79745	CLIP4	1.2893
81929_at	0.000157444	0.00354403	0.554412	81929	SEH1L	1.28911
4747_at	2.1e-05	0.00076724	2.64982	4747	NEFL	1.2888
9601_at	3.22e-06	0.000176683	4.59969	9601	PDIA4	1.28851
2318_at	0.000190548	0.00412457	0.356824	2318	FLNC	1.28746
6695_at	0.000446316	0.00793759	-0.522138	6695	SPOCK1	1.28698
1184_at	0.000366075	0.00678562	-0.317841	1184	CLCN5	1.28689
26973_at	0.0005561	0.00937487	-0.74853	26973	CHORDC1	1.2854
124044_at	0.00056445	0.00949133	-0.76386	124044	SPATA2L	1.28509
7040_at	6.23e-05	0.00175293	1.51575	7040	TGFB1	1.28503
3756_at	1.67e-05	0.000645947	2.88513	3756	KCNH1	1.28461
10175_at	3.48e-05	0.00112946	2.12054	10175	CNIH	1.28461
79929_at	0.000164695	0.00367231	0.507783	79929	MAP6D1	1.28423
57089_at	6.58e-06	0.000305565	3.85637	57089	ENTPD7	1.28416
84301_at	7.42e-05	0.0019901	1.33481	84301	DDI2	1.28412
154661_at	0.000117489	0.00283886	0.857801	154661	RUNDC3B	1.28409
10114_at	1.03e-05	0.000441825	3.39211	10114	HIPK3	1.28367
6860_at	0.000129439	0.00306753	0.757373	6860	SYT4	1.28342
84154_at	0.000259438	0.00525288	0.0376554	84154	RPF2	1.28306
9618_at	5.67e-06	0.000271786	4.01074	9618	TRAF4	1.28295
79572_at	3.21e-05	0.00107019	2.20431	79572	ATP13A3	1.28248
483_at	0.000284638	0.00560782	-0.05812	483	ATP1B3	1.28192
81565_at	5.28e-05	0.00152968	1.6889	81565	NDEL1	1.27982
22865_at	0.000268455	0.00539339	0.00234925	22865	SLITRK3	1.27937
7402_at	9.92e-05	0.00249717	1.0336	7402	UTRN	1.27781
60386_at	2.16e-05	0.000780607	2.61675	60386	SLC25A19	1.27773
84879_at	7.99e-05	0.00211643	1.25825	84879	MFSD2A	1.27708
7461_at	7.79e-05	0.00207065	1.28377	7461	CLIP2	1.27665
10846_at	1.39e-05	0.00054881	3.07716	10846	PDE10A	1.27652
79174_at	0.000207319	0.00438659	0.269536	79174	CRELD2	1.27647
2744_at	0.000431421	0.0077074	-0.487166	2744	GLS	1.27531
253980_at	0.000133898	0.00315051	0.722264	253980	KCTD13	1.2744
11221_at	0.000137027	0.0032032	0.698323	11221	DUSP10	1.27406
23035_at	8.75e-05	0.00226117	1.16345	23035	PHLPP2	1.27362
4791_at	0.000585987	0.00972298	-0.802369	4791	NFKB2	1.27287
51429_at	4.31e-05	0.00132255	1.89987	51429	SNX9	1.27283
5787_at	0.000286151	0.00562639	-0.0635959	5787	PTPRB	1.27035
535_at	4.41e-05	0.00134182	1.87517	535	ATP6V0A1	1.26994
10525_at	1.01e-05	0.000437873	3.41059	10525	HYOU1	1.26972
27129_at	0.000380189	0.00699835	-0.356856	27129	HSPB7	1.26958
256691_at	0.000208738	0.00441187	0.262483	256691	MAMDC2	1.26924
8553_at	0.000308421	0.00598089	-0.140993	8553	BHLHE40	1.26749
7791_at	0.000416211	0.00750359	-0.45018	7791	ZYX	1.26696
116068_at	4.15e-05	0.00129453	1.93844	116068	LYSMD3	1.26694
84837_at	7.23e-05	0.00195526	1.36236	84837	C14orf128	1.26645
5128_at	2.91e-05	0.000992132	2.30798	5128	CDK17	1.26466
2677_at	0.000265755	0.00535334	0.0127932	2677	GGCX	1.26454
27161_at	0.000336343	0.00636601	-0.230449	27161	EIF2C2	1.26416
375057_at	0.000385515	0.00707949	-0.371202	375057	C1orf95	1.26275
5139_at	1.03e-05	0.000442569	3.38809	5139	PDE3A	1.26205
83641_at	1e-05	0.000434767	3.42067	83641	FAM107B	1.26067
2274_at	8.15e-05	0.00214512	1.23735	2274	FHL2	1.26005
64764_at	0.000298935	0.00584864	-0.108736	64764	CREB3L2	1.25866
56938_at	0.000586001	0.00972298	-0.802394	56938	ARNTL2	1.25856
79693_at	1.23e-05	0.000502548	3.20706	79693	YRDC	1.25805
94056_at	0.000491772	0.00857603	-0.62202	94056	SYAP1	1.25732
221079_at	4.86e-05	0.00143548	1.77345	221079	ARL5B	1.25705
1718_at	3.9e-06	0.000207316	4.40188	1718	DHCR24	1.25669
9466_at	8.91e-05	0.00228815	1.14437	9466	IL27RA	1.25656
8754_at	0.00012478	0.00298941	0.795376	8754	ADAM9	1.25566
133418_at	5.87e-05	0.00166373	1.57894	133418	EMB	1.25558
27348_at	4.48e-05	0.0013575	1.85845	27348	TOR1B	1.2555
6868_at	0.00032796	0.00622875	-0.2044	6868	ADAM17	1.25474
2081_at	0.000420225	0.00753466	-0.460071	2081	ERN1	1.25405
56704_at	0.000292274	0.00572968	-0.085466	56704	JPH1	1.25396
9846_at	0.000369234	0.00681857	-0.326704	9846	GAB2	1.25346
131566_at	4.94e-05	0.00145658	1.75673	131566	DCBLD2	1.2521
60559_at	8.39e-05	0.00219061	1.20729	60559	SPCS3	1.25177
1525_at	0.000567636	0.00952865	-0.769648	1525	CXADR	1.25171
30844_at	4.39e-05	0.00133897	1.87941	30844	EHD4	1.25009
134359_at	1.08e-05	0.000459575	3.34205	134359	POC5	0.749992
6297_at	9.03e-05	0.00231589	1.13051	6297	SALL2	0.749682
53335_at	4.6e-05	0.00138455	1.83228	53335	BCL11A	0.748441
51091_at	0.000128231	0.00304988	0.767095	51091	SEPSECS	0.746199
170082_at	0.000225999	0.00469132	0.180302	170082	TCEANC	0.745953
100128288_at	6.1e-06	0.000288607	3.93563	100128288	LOC100128288	0.745652
5630_at	1.2e-05	0.000494604	3.23233	5630	PRPH	0.745587
50865_at	9.5e-06	0.00041975	3.47309	50865	HEBP1	0.745397
114991_at	8.27e-05	0.00216416	1.22265	114991	ZNF618	0.745386
402415_at	1.11e-05	0.000465489	3.31532	402415	XKRX	0.745211
100505879_at	5.75e-05	0.00164506	1.59967	100505879	KIF25-AS1	0.745132
2626_at	8.74e-06	0.000389377	3.56069	2626	GATA4	0.745108
56776_at	0.000135028	0.00317024	0.713555	56776	FMN2	0.744862
121601_at	6.08e-05	0.00171844	1.54086	121601	ANO4	0.744617
9203_at	2.61e-06	0.000147833	4.82056	9203	ZMYM3	0.744551
1183_at	1.78e-05	0.000678368	2.82163	1183	CLCN4	0.744084
284697_at	0.000215097	0.00451727	0.231437	284697	BTBD8	0.743407
11119_at	6.15e-05	0.00173284	1.52922	11119	BTN3A1	0.743368
55143_at	6.27e-06	0.000293259	3.90689	55143	CDCA8	0.743313
10024_at	0.00015919	0.00357516	0.542992	10024	TROAP	0.742463
24141_at	6.01e-06	0.000286097	3.94974	24141	C20orf103	0.742174
26256_at	3.47e-05	0.00112846	2.12578	26256	CABYR	0.741778
94241_at	1.22e-05	0.000500387	3.21588	94241	TP53INP1	0.741329
5565_at	6.89e-05	0.00188047	1.41217	5565	PRKAB2	0.741155
7852_at	0.000533712	0.00908327	-0.706255	7852	CXCR4	0.739733
201780_at	9e-06	0.000400161	3.52989	201780	SLC10A4	0.739648
55070_at	4.48e-05	0.0013575	1.85829	55070	DET1	0.738245
4751_at	0.000128071	0.00304975	0.768387	4751	NEK2	0.737993
126375_at	3.9e-05	0.00123957	2.00347	126375	ZNF792	0.737389
84962_at	7.86e-07	5.7e-05	6.06722	84962	AJUBA	0.735726
375189_at	0.000120761	0.00290371	0.829319	375189	PFN4	0.735312
55693_at	0.000102816	0.00255952	0.996171	55693	KDM4D	0.735261
55_at	0.000279254	0.00554848	-0.0383937	55	ACPP	0.735064
9177_at	6.13e-05	0.00172786	1.53369	9177	HTR3B	0.734606
127428_at	0.000131669	0.00311267	0.739662	127428	TCEANC2	0.734295
9498_at	1.11e-06	7.66e-05	5.70457	9498	SLC4A8	0.734059
7367_at	0.000262019	0.00529971	0.0274245	7367	UGT2B17	0.733841
222255_at	2.02e-06	0.000121309	5.08586	222255	ATXN7L1	0.733578
83461_at	7.35e-05	0.00197528	1.34398	83461	CDCA3	0.733284
57509_at	4.3e-05	0.00132099	1.90272	57509	MTUS1	0.732168
113263_at	5.31e-07	4.14e-05	6.47477	113263	GLCCI1	0.731336
22835_at	4.04e-05	0.00127135	1.96548	22835	ZFP30	0.731179
80832_at	0.000133026	0.00313747	0.729038	80832	APOL4	0.73094
2535_at	2.26e-05	0.000806634	2.56936	2535	FZD2	0.730894
57172_at	6.86e-05	0.00188047	1.41561	57172	CAMK1G	0.729937
10317_at	0.000196624	0.00422574	0.32434	10317	B3GALT5	0.729606
10044_at	6.48e-05	0.00180271	1.47489	10044	SH2D3C	0.729273
1058_at	6.55e-07	4.86e-05	6.25623	1058	CENPA	0.72918
55128_at	8.19e-05	0.00215345	1.23194	55128	TRIM68	0.729179
22874_at	3.32e-07	2.88e-05	6.96089	22874	PLEKHA6	0.728304
4281_at	2.56e-06	0.000145893	4.84031	4281	MID1	0.728022
79822_at	8.46e-05	0.00220204	1.19914	79822	ARHGAP28	0.726942
7084_at	2.44e-05	0.000857935	2.48994	7084	TK2	0.726403
63874_at	4.18e-05	0.00130094	1.93002	63874	ABHD4	0.72491
85458_at	2.9e-06	0.00016198	4.71058	85458	DIXDC1	0.72325
6821_at	2.35e-05	0.000828922	2.53164	6821	SUOX	0.721383
92691_at	4.23e-06	0.000220438	4.31576	92691	TMEM169	0.72114
130574_at	1.35e-05	0.00053892	3.10656	130574	LYPD6	0.721086
80263_at	2.62e-06	0.000148086	4.81579	80263	TRIM45	0.72079
25925_at	2.36e-05	0.000830824	2.52739	25925	ZNF521	0.720314
4739_at	3.92e-06	0.000208124	4.39503	4739	NEDD9	0.719986
81627_at	3.14e-05	0.00104889	2.22875	81627	TRMT1L	0.719903
252884_at	2.21e-06	0.000129265	4.99367	252884	ZNF396	0.719219
79652_at	4.27e-06	0.000221164	4.30686	79652	TMEM204	0.717639
2624_at	2.19e-06	0.000129157	5.00074	2624	GATA2	0.716995
11264_at	2.99e-05	0.00101232	2.27807	11264	PXMP4	0.716952
5318_at	3.17e-06	0.000174933	4.61586	5318	PKP2	0.716826
4091_at	6.99e-07	5.15e-05	6.18796	4091	SMAD6	0.716528
55222_at	6.41e-05	0.00178673	1.48707	55222	LRRC20	0.714907
115752_at	3.93e-05	0.00124638	1.99443	115752	DIS3L	0.714756
3486_at	0.000100875	0.00252157	1.01595	3486	IGFBP3	0.714152
80196_at	5.64e-06	0.000271786	4.01617	80196	RNF34	0.713902
400961_at	3.28e-05	0.00108547	2.18199	400961	PAIP2B	0.712286
7026_at	8.01e-06	0.000359558	3.65076	7026	NR2F2	0.712115
353355_at	4.5e-06	0.000228246	4.2524	353355	ZNF233	0.711989
1947_at	3.66e-06	0.00019568	4.46766	1947	EFNB1	0.711839
9540_at	9.21e-07	6.49e-05	5.90224	9540	TP53I3	0.711379
80317_at	2.23e-05	0.000798309	2.58655	80317	ZKSCAN3	0.710523
147657_at	1.37e-06	9.16e-05	5.487	147657	ZNF480	0.709886
79625_at	6.48e-07	4.83e-05	6.26765	79625	NDNF	0.70899
339803_at	0.00053749	0.00911563	-0.713513	339803	LOC339803	0.708732
376940_at	3.47e-05	0.00112846	2.1248	376940	ZC3H6	0.708713
51760_at	1.41e-06	9.3e-05	5.45665	51760	SYT17	0.708571
4004_at	4.76e-05	0.00141164	1.7971	4004	LMO1	0.706989
29899_at	5.41e-05	0.0015584	1.66348	29899	GPSM2	0.706833
3161_at	0.000521239	0.00891662	-0.68192	3161	HMMR	0.706639
3670_at	7.89e-07	5.71e-05	6.06273	3670	ISL1	0.706634
80820_at	3.46e-06	0.000186719	4.52496	80820	EEPD1	0.706377
57677_at	0.000169321	0.0037417	0.479096	57677	ZFP14	0.704472
4613_at	1.47e-06	9.62e-05	5.41805	4613	MYCN	0.704205
55349_at	1.34e-06	8.98e-05	5.51095	55349	CHDH	0.703536
84904_at	3.3e-06	0.000179337	4.57553	84904	C9orf100	0.702873
60686_at	8.81e-07	6.3e-05	5.94826	60686	C14orf93	0.700992
7272_at	0.00057565	0.00961413	-0.784067	7272	TTK	0.700775
114044_at	0.000105856	0.0026154	0.965944	114044	MCM3AP-AS1	0.699959
4163_at	6.88e-08	8.24e-06	8.58604	4163	MCC	0.699908
27244_at	8.66e-05	0.00224766	1.17376	27244	SESN1	0.699528
253512_at	1.04e-06	7.25e-05	5.77324	253512	SLC25A30	0.698908
150468_at	4.72e-06	0.000236351	4.20275	150468	CKAP2L	0.698427
6790_at	3.32e-07	2.88e-05	6.96048	6790	AURKA	0.698398
85315_at	4.98e-07	3.95e-05	6.54014	85315	PAQR8	0.697983
50937_at	4.03e-07	3.37e-05	6.75927	50937	CDON	0.69795
64172_at	1.93e-05	0.000725572	2.7356	64172	OSGEPL1	0.694943
23285_at	5.37e-06	0.000262638	4.06682	23285	KIAA1107	0.692969
5608_at	8.9e-07	6.34e-05	5.93766	5608	MAP2K6	0.692028
3434_at	1.88e-06	0.000115066	5.15889	3434	IFIT1	0.691377
64759_at	5.21e-05	0.00151405	1.70263	64759	TNS3	0.690434
862_at	6.41e-06	0.000298344	3.88373	862	RUNX1T1	0.690247
11019_at	1.16e-05	0.000484333	3.26514	11019	LIAS	0.689905
167410_at	5.17e-05	0.00150585	1.70981	167410	LIX1	0.689349
10234_at	0.000345888	0.0064845	-0.259326	10234	LRRC17	0.688861
79866_at	0.000126229	0.00301682	0.783401	79866	BORA	0.688783
219285_at	6.51e-05	0.00180466	1.47051	219285	SAMD9L	0.687079
23613_at	3.34e-07	2.88e-05	6.95417	23613	ZMYND8	0.68646
10403_at	2.23e-05	0.000798309	2.58582	10403	NDC80	0.685563
57619_at	7.71e-08	8.85e-06	8.46812	57619	SHROOM3	0.683855
30061_at	2.59e-05	0.000896282	2.42821	30061	SLC40A1	0.68241
222234_at	1.83e-05	0.000694257	2.7895	222234	FAM185A	0.682258
729830_at	2.17e-07	2.05e-05	7.39916	729830	FAM160A1	0.68156
5914_at	3.44e-06	0.000186338	4.5328	5914	RARA	0.679464
9477_at	1.32e-06	8.85e-05	5.52937	9477	MED20	0.676331
146956_at	1.18e-07	1.21e-05	8.03063	146956	EME1	0.673807
3815_at	3.06e-05	0.00102835	2.25639	3815	KIT	0.673013
225_at	1.29e-05	0.000519186	3.15599	225	ABCD2	0.672954
90427_at	7.47e-08	8.72e-06	8.50173	90427	BMF	0.672294
10628_at	3.04e-07	2.68e-05	7.05147	10628	TXNIP	0.67191
399726_at	1.03e-05	0.00044308	3.38463	399726	C10orf114	0.671268
84913_at	8.55e-07	6.14e-05	5.97946	84913	ATOH8	0.669999
8989_at	8e-05	0.00211643	1.25605	8989	TRPA1	0.669305
51090_at	1.19e-06	8.02e-05	5.63963	51090	PLLP	0.666966
63926_at	1.97e-05	0.000734227	2.71143	63926	ANKRD5	0.660336
83648_at	7.63e-08	8.85e-06	8.47983	83648	FAM167A	0.659731
79896_at	7.49e-05	0.00200628	1.32499	79896	THNSL1	0.65176
995_at	6.62e-06	0.000306705	3.85004	995	CDC25C	0.650439
8495_at	6.03e-07	4.53e-05	6.34126	8495	PPFIBP2	0.650069
574029_at	0.00014449	0.00333223	0.643362	574029	DUSP5P	0.645632
55137_at	2.72e-08	3.8e-06	9.5394	55137	FIGN	0.645615
5806_at	1.02e-05	0.000440603	3.39763	5806	PTX3	0.642228
4300_at	1.72e-07	1.69e-05	7.64189	4300	MLLT3	0.641503
6530_at	5.24e-08	6.39e-06	8.86542	6530	SLC6A2	0.638013
4217_at	3.45e-06	0.000186434	4.5294	4217	MAP3K5	0.637824
84078_at	4.16e-06	0.000217057	4.33461	84078	KBTBD7	0.636586
84722_at	2.97e-07	2.65e-05	7.07684	84722	PSRC1	0.636308
2049_at	2.02e-06	0.000121309	5.08385	2049	EPHB3	0.636045
2852_at	2.47e-07	2.28e-05	7.2685	2852	GPER	0.6337
11346_at	4.19e-07	3.42e-05	6.7194	11346	SYNPO	0.632364
84940_at	0.00022347	0.00465351	0.191938	84940	CORO6	0.629708
10826_at	9.59e-08	1.02e-05	8.24396	10826	C5orf4	0.62932
23580_at	2.3e-07	2.14e-05	7.33964	23580	CDC42EP4	0.629062
5287_at	1.82e-08	2.87e-06	9.94813	5287	PIK3C2B	0.629031
55809_at	3.43e-08	4.51e-06	9.30078	55809	TRERF1	0.628846
8929_at	1.8e-07	1.75e-05	7.59392	8929	PHOX2B	0.628785
9139_at	7.02e-09	1.28e-06	10.9177	9139	CBFA2T2	0.628539
80031_at	5.63e-06	0.000271786	4.01852	80031	SEMA6D	0.62639
388403_at	2.84e-08	3.94e-06	9.49583	388403	YPEL2	0.625518
80034_at	3.38e-07	2.9e-05	6.94102	80034	CSRNP3	0.62287
388650_at	0.000112014	0.00272996	0.907294	388650	FAM69A	0.622613
64283_at	2.15e-08	3.31e-06	9.78065	64283	RGNEF	0.614599
3010_at	7.33e-07	5.36e-05	6.1399	3010	HIST1H1T	0.61432
54873_at	1.75e-06	0.000109303	5.23513	54873	PALMD	0.614133
5228_at	1.75e-08	2.8e-06	9.99042	5228	PGF	0.612022
387640_at	8.53e-08	9.46e-06	8.36482	387640	C10orf140	0.611461
145270_at	1.41e-06	9.3e-05	5.45857	145270	PRIMA1	0.606682
23024_at	6.53e-09	1.23e-06	10.9919	23024	PDZRN3	0.601752
56956_at	2.42e-06	0.000139657	4.89788	56956	LHX9	0.599951
117_at	8.01e-08	9.09e-06	8.42908	117	ADCYAP1R1	0.596946
606553_at	1.32e-05	0.000527871	3.13236	606553	C8orf49	0.59364
5156_at	3.45e-08	4.51e-06	9.29508	5156	PDGFRA	0.587073
4887_at	8.99e-10	2.55e-07	12.9814	4887	NPY2R	0.583848
8829_at	2.58e-08	3.73e-06	9.59246	8829	NRP1	0.579617
407001_at	1.15e-05	0.000482193	3.27196	407001	MIR218-2	0.576878
283248_at	3.22e-09	7.22e-07	11.7057	283248	RCOR2	0.569999
27314_at	3.44e-08	4.51e-06	9.29707	27314	RAB30	0.569966
429_at	5.56e-07	4.25e-05	6.42707	429	ASCL1	0.553696
4824_at	9.17e-08	1.01e-05	8.29047	4824	NKX3-1	0.551468
112399_at	2.51e-10	9.01e-08	14.2375	112399	EGLN3	0.539388
91653_at	2.59e-08	3.73e-06	9.58952	91653	BOC	0.538947
8613_at	1.76e-09	4.4e-07	12.3112	8613	PPAP2B	0.511585
8543_at	1.45e-08	2.42e-06	10.1828	8543	LMO4	0.507433
9543_at	7.7e-09	1.37e-06	10.8246	9543	IGDCC3	0.506129
51363_at	2.15e-06	0.000127357	5.01845	51363	CHST15	0.493334
254228_at	2.84e-09	6.53e-07	11.8299	254228	FAM26E	0.46551
9421_at	1.01e-12	1.41e-09	19.3506	9421	HAND1	0.394875
55885_at	4.78e-10	1.52e-07	13.6065	55885	LMO3	0.378085
