# Supplementary material for: Neuropeptide S receptor 1 (NPSR1) activates cancer-related pathways and is widely expressed in neuroendocrine tumors
Source: Virchows Arch. 2014 Jun 12;465(2):173–83. doi: 10.1007/s00428-014-1602-x (PMC4116602; doi:10.1007/s00428-014-1602-x)
Supplement: Supplementary file 4 — (XLSX 70 kb) [file 428_2014_1602_MOESM4_ESM.xlsx]

## Sheet: SHSY5YnpsvsSHSY5Yctrl.txt
Table S3
above 1,25 fold: 436 upregulated probes
below 0,75 fold: 166 downregulated probes
ID	P.Value	adj.P.Val	B	Gene ID	Gene Symbol	FOLD CHANGE
164832_at	3.92383e-16	7.74603e-12	24.15	164832	LONRF2	7.91379
9495_at	1.43458e-11	1.41601e-08	16.7785	9495	AKAP5	4.59587
8871_at	9.11684e-15	8.99878e-11	22.3926	8871	SYNJ2	4.5164
72_at	1.42065e-12	4.00644e-09	18.7385	72	ACTG2	4.2618
59269_at	1.10269e-12	4.00644e-09	18.9435	59269	HIVEP3	4.03727
51330_at	3.26517e-12	4.95828e-09	18.0508	51330	TNFRSF12A	3.9914
4665_at	4.13492e-13	2.72092e-09	19.7177	4665	NAB2	3.55139
221749_at	2.04463e-11	1.92205e-08	16.4654	221749	C6orf145	3.28566
55603_at	3.02786e-12	4.95828e-09	18.114	55603	FAM46A	3.14001
3164_at	7.06414e-13	3.48633e-09	19.299	3164	NR4A1	3.07332
166929_at	5.7992e-10	2.47836e-07	13.373	166929	SGMS2	3.04809
3696_at	5.56614e-11	4.2262e-08	15.564	3696	ITGB8	3.01979
59_at	1.23506e-12	4.00644e-09	18.852	59	ACTA2	3.00619
84910_at	3.19644e-10	1.57752e-07	13.9396	84910	TMEM87B	2.95927
9834_at	4.59216e-09	1.43895e-06	11.3625	9834	KIAA0125	2.95177
100506166_at	4.57402e-12	6.44969e-09	17.7664	100506166	-	2.94813
11221_at	7.29028e-12	8.99483e-09	17.3678	11221	DUSP10	2.92281
2274_at	2.11876e-12	4.52148e-09	18.4108	2274	FHL2	2.91225
1958_at	4.14874e-08	8.02944e-06	9.16664	1958	EGR1	2.91213
63982_at	4.75157e-09	1.46564e-06	11.3289	63982	ANO3	2.84092
151760_at	2.38376e-08	5.11497e-06	9.72402	151760	LOC151760	2.79167
3491_at	1.0521e-10	6.69984e-08	14.9794	3491	CYR61	2.76926
7857_at	3.22056e-12	4.95828e-09	18.0623	7857	SCG2	2.76881
148398_at	1.6075e-09	5.66672e-07	12.39	148398	SAMD11	2.7442
57611_at	2.25977e-11	2.02773e-08	16.3764	57611	ISLR2	2.70578
2637_at	1.1606e-11	1.20587e-08	16.9643	2637	GBX2	2.68086
55584_at	8.86209e-10	3.64472e-07	12.9661	55584	CHRNA9	2.67156
7188_at	1.16023e-10	7.15754e-08	14.8888	7188	TRAF5	2.64276
22987_at	1.82466e-07	2.48417e-05	7.6647	22987	SV2C	2.61003
5271_at	9.20192e-12	1.06856e-08	17.1665	5271	SERPINB8	2.60633
9586_at	2.2904e-12	4.52148e-09	18.3464	9586	CREB5	2.56242
91624_at	1.86758e-10	1.08435e-07	14.4454	91624	NEXN	2.54526
1265_at	8.9631e-11	5.89802e-08	15.1274	1265	CNN2	2.54256
4488_at	2.53435e-10	1.38974e-07	14.1587	4488	MSX2	2.54152
397_at	7.16595e-08	1.21396e-05	8.61435	397	ARHGDIB	2.52367
7414_at	1.69948e-12	4.19368e-09	18.5922	7414	VCL	2.52222
221662_at	4.73545e-10	2.17401e-07	13.5665	221662	RBM24	2.40762
10252_at	4.38852e-10	2.06271e-07	13.6389	10252	SPRY1	2.39223
25805_at	5.40478e-11	4.2262e-08	15.5908	25805	BAMBI	2.3892
5362_at	5.36801e-10	2.35488e-07	13.4469	5362	PLXNA2	2.38234
83716_at	2.11467e-08	4.58744e-06	9.84413	83716	CRISPLD2	2.37702
25822_at	5.45292e-12	7.17641e-09	17.6168	25822	DNAJB5	2.35968
27123_at	5.02543e-10	2.25471e-07	13.5098	27123	DKK2	2.35379
1465_at	1.06341e-11	1.16626e-08	17.0406	1465	CSRP1	2.34896
83690_at	1.46926e-08	3.62557e-06	10.2084	83690	CRISPLD1	2.31933
7980_at	9.94058e-09	2.60617e-06	10.5978	7980	TFPI2	2.31661
100506597_at	2.06617e-08	4.58295e-06	9.86738	100506597	LOC100506597	2.30524
79605_at	1.36284e-09	5.07619e-07	12.5503	79605	PGBD5	2.30484
151963_at	7.52401e-08	1.25193e-05	8.56496	151963	MB21D2	2.27581
5997_at	7.69152e-11	5.4228e-08	15.2681	5997	RGS2	2.22832
283554_at	5.64122e-08	1.00327e-05	8.8564	283554	GPR137C	2.19094
80853_at	1.01121e-09	3.99248e-07	12.8389	80853	JHDM1D	2.1753
5327_at	2.76513e-10	1.39965e-07	14.0766	5327	PLAT	2.14383
8013_at	6.71328e-11	4.9084e-08	15.3928	8013	NR4A3	2.09946
6446_at	1.55773e-09	5.59112e-07	12.4206	6446	SGK1	2.07451
5791_at	8.78728e-11	5.89802e-08	15.1456	5791	PTPRE	2.06928
6591_at	3.21512e-11	2.75955e-08	16.0609	6591	SNAI2	2.0651
84102_at	4.99594e-07	5.70086e-05	6.63516	84102	SLC41A2	2.05915
10769_at	3.92527e-09	1.24982e-06	11.517	10769	PLK2	2.00266
353189_at	6.01723e-05	0.00201332	1.69254	353189	SLCO4C1	1.99775
57575_at	1.94895e-08	4.47375e-06	9.92589	57575	PCDH10	1.99509
150_at	9.32994e-09	2.48895e-06	10.6609	150	ADRA2A	1.994
23034_at	5.01612e-09	1.52344e-06	11.2754	23034	SAMD4A	1.98197
9451_at	1.20144e-10	7.18716e-08	14.8565	9451	EIF2AK3	1.97633
4643_at	1.0542e-09	4.08059e-07	12.7987	4643	MYO1E	1.97123
606553_at	9.23789e-07	9.21036e-05	6.00432	606553	C8orf49	1.9555
343035_at	9.79441e-10	3.94595e-07	12.8697	343035	RD3	1.95308
7791_at	7.98311e-09	2.34156e-06	10.8157	7791	ZYX	1.95098
160851_at	6.18005e-08	1.06533e-05	8.76416	160851	DGKH	1.92954
1847_at	3.98617e-07	4.85747e-05	6.86644	1847	DUSP5	1.91597
3397_at	8.56895e-09	2.41657e-06	10.7454	3397	ID1	1.91374
284119_at	4.18784e-07	5.07191e-05	6.81591	284119	PTRF	1.90807
2355_at	8.97768e-09	2.42868e-06	10.6991	2355	FOSL2	1.90433
8507_at	8.47208e-09	2.41657e-06	10.7567	8507	ENC1	1.90254
482_at	6.1191e-07	6.67387e-05	6.42723	482	ATP1B2	1.86727
6926_at	1.64137e-08	3.9039e-06	10.0978	6926	TBX3	1.85638
64388_at	2.44754e-06	0.000188738	5.00129	64388	GREM2	1.84231
23231_at	1.41707e-07	2.01701e-05	7.92215	23231	SEL1L3	1.8411
64101_at	1.16005e-08	2.93596e-06	10.4441	64101	LRRC4	1.83191
5743_at	8.37606e-08	1.34432e-05	8.45624	5743	PTGS2	1.82838
9414_at	2.31526e-10	1.30588e-07	14.2438	9414	TJP2	1.82666
1316_at	3.12473e-09	1.02809e-06	11.7411	1316	KLF6	1.82034
1647_at	8.79173e-05	0.00262568	1.30092	1647	GADD45A	1.81322
4627_at	4.38728e-07	5.20808e-05	6.76826	4627	MYH9	1.80779
64091_at	2.07677e-09	7.19255e-07	12.1407	64091	POPDC2	1.80556
11259_at	2.07623e-07	2.78823e-05	7.533	11259	FILIP1L	1.80371
338651_at	2.60118e-09	8.85343e-07	11.9207	338651	LOC338651	1.79974
85389_at	2.99928e-05	0.00123609	2.41221	85389	SNORD14C	1.79749
7425_at	5.25401e-07	5.8567e-05	6.58354	7425	VGF	1.7944
23235_at	2.71172e-10	1.39965e-07	14.095	23235	SIK2	1.79174
6722_at	8.06576e-09	2.34156e-06	10.8054	6722	SRF	1.78174
1960_at	4.70511e-06	0.000308583	4.3269	1960	EGR3	1.78126
3707_at	3.43142e-08	6.98347e-06	9.35789	3707	ITPKB	1.77859
5209_at	5.90056e-10	2.47836e-07	13.3565	5209	PFKFB3	1.77694
2104_at	1.89821e-08	4.40854e-06	9.9523	2104	ESRRG	1.76848
60468_at	7.07798e-07	7.472e-05	6.27785	60468	BACH2	1.76331
57493_at	2.69063e-08	5.59113e-06	9.60245	57493	HEG1	1.76057
28951_at	1.48325e-07	2.07175e-05	7.8757	28951	TRIB2	1.75967
9252_at	5.618e-08	1.00327e-05	8.86057	9252	RPS6KA5	1.75518
22890_at	1.07733e-06	0.000101759	5.84626	22890	ZBTB1	1.74594
143903_at	3.51842e-08	7.01588e-06	9.33268	143903	LAYN	1.74332
7078_at	7.19482e-08	1.21396e-05	8.61028	7078	TIMP3	1.7356
114990_at	2.14535e-07	2.82342e-05	7.4996	114990	VASN	1.72977
56256_at	2.11099e-08	4.58744e-06	9.84588	56256	SERTAD4	1.71837
2321_at	6.49847e-05	0.00211676	1.61305	2321	FLT1	1.71721
2634_at	2.30493e-06	0.000182738	5.06318	2634	GBP2	1.71055
1613_at	1.43581e-08	3.58789e-06	10.2314	1613	DAPK3	1.70407
348938_at	8.50452e-07	8.67647e-05	6.0893	348938	NIPAL4	1.70355
9260_at	3.69201e-08	7.2884e-06	9.28418	9260	PDLIM7	1.70304
9134_at	2.86063e-06	0.000209614	4.84046	9134	CCNE2	1.69196
1959_at	3.69768e-06	0.000256126	4.57564	1959	EGR2	1.68252
7168_at	7.82908e-08	1.27731e-05	8.52469	7168	TPM1	1.67928
2275_at	2.61161e-07	3.28381e-05	7.29884	2275	FHL3	1.66916
29950_at	5.85001e-05	0.00198288	1.72166	29950	SERTAD1	1.66632
2131_at	8.83544e-09	2.42868e-06	10.715	2131	EXT1	1.66584
9644_at	8.71405e-08	1.38729e-05	8.41612	9644	SH3PXD2A	1.66548
148203_at	0.000250506	0.00572198	0.221589	148203	ZNF738	1.65935
2297_at	3.8881e-08	7.59949e-06	9.23205	2297	FOXD1	1.65813
1850_at	1.22169e-07	1.77333e-05	8.07304	1850	DUSP8	1.65698
23035_at	3.51111e-08	7.01588e-06	9.33478	23035	PHLPP2	1.65633
84620_at	8.981e-09	2.42868e-06	10.6987	84620	ST6GAL2	1.65603
7410_at	2.53042e-08	5.3713e-06	9.66409	7410	VAV2	1.64979
23167_at	2.86541e-06	0.000209614	4.83874	23167	EFR3A	1.62959
3280_at	2.42621e-06	0.000187826	5.01032	3280	HES1	1.62698
4091_at	1.00334e-08	2.60617e-06	10.5886	4091	SMAD6	1.62077
5978_at	5.39741e-09	1.6144e-06	11.2031	5978	REST	1.61695
10979_at	1.03452e-08	2.65227e-06	10.5581	10979	FERMT2	1.61694
51176_at	4.27247e-08	8.18862e-06	9.13701	51176	LEF1	1.61574
4092_at	8.61386e-07	8.67647e-05	6.07618	4092	SMAD7	1.61569
283588_at	0.000209362	0.00506147	0.406249	283588	LOC283588	1.61416
55806_at	1.30245e-06	0.000116652	5.65107	55806	HR	1.60952
51050_at	5.60555e-06	0.000355817	4.14606	51050	PI15	1.60897
1839_at	1.60476e-05	0.000791988	3.0589	1839	HBEGF	1.60866
8535_at	7.4011e-07	7.73043e-05	6.23202	8535	CBX4	1.60731
54436_at	1.04236e-06	9.89287e-05	5.8802	54436	SH3TC1	1.6073
57620_at	8.25196e-08	1.33526e-05	8.47137	57620	STIM2	1.6068
9948_at	2.83738e-09	9.49368e-07	11.8356	9948	WDR1	1.60676
124402_at	3.83616e-06	0.000262041	4.53769	124402	FAM100A	1.60576
22936_at	1.83459e-08	4.3115e-06	9.98643	22936	ELL2	1.60232
163259_at	2.33081e-06	0.00018405	5.05167	163259	DENND2C	1.59921
4897_at	9.89104e-06	0.000553142	3.55924	4897	NRCAM	1.59676
64377_at	7.54672e-08	1.25193e-05	8.56191	64377	CHST8	1.59009
6572_at	1.2034e-05	0.000642885	3.3565	6572	SLC18A3	1.58818
51136_at	3.64564e-06	0.000254967	4.59027	51136	RNFT1	1.58809
91663_at	5.1638e-08	9.52697e-06	8.94576	91663	MYADM	1.58777
2669_at	2.0067e-08	4.55335e-06	9.89665	2669	GEM	1.58662
7779_at	1.03122e-07	1.58458e-05	8.24524	7779	SLC30A1	1.5776
374383_at	1.20667e-05	0.000642885	3.35369	374383	B7H6	1.57539
11228_at	1.49024e-07	2.07175e-05	7.87091	11228	RASSF8	1.57538
6498_at	1.53135e-07	2.11401e-05	7.84321	6498	SKIL	1.57424
51474_at	2.5594e-08	5.37501e-06	9.65266	51474	LIMA1	1.57309
344838_at	1.51031e-05	0.000762531	3.12162	344838	PAQR9	1.57198
644168_at	0.000100628	0.00290848	1.16153	644168	DRGX	1.57046
55701_at	3.06073e-07	3.80012e-05	7.13669	55701	ARHGEF40	1.56342
8660_at	6.9196e-07	7.34407e-05	6.30108	8660	IRS2	1.56309
9510_at	7.76666e-07	8.02731e-05	6.18252	9510	ADAMTS1	1.56232
51523_at	3.24628e-09	1.05057e-06	11.7036	51523	CXXC5	1.55839
284207_at	0.000395638	0.00790516	-0.248094	284207	METRNL	1.55513
4129_at	2.65881e-06	0.000199152	4.91591	4129	MAOB	1.55412
1264_at	1.21894e-05	0.000646858	3.34323	1264	CNN1	1.5539
6541_at	7.71917e-08	1.26987e-05	8.53902	6541	SLC7A1	1.55348
3671_at	4.6778e-07	5.36886e-05	6.70258	3671	ISLR	1.55217
54751_at	1.09371e-07	1.66083e-05	8.1855	54751	FBLIM1	1.54874
266743_at	4.43001e-06	0.000294454	4.38911	266743	NPAS4	1.54431
161882_at	3.04528e-06	0.000221833	4.77594	161882	ZFPM1	1.53751
26585_at	1.14708e-05	0.000620395	3.40606	26585	GREM1	1.53521
5580_at	4.59005e-08	8.62973e-06	9.06467	5580	PRKCD	1.53388
5774_at	2.13861e-07	2.82342e-05	7.50281	5774	PTPN3	1.52833
7041_at	3.78834e-07	4.64506e-05	6.91854	7041	TGFB1I1	1.52821
64857_at	9.64093e-07	9.5639e-05	5.96043	64857	PLEKHG2	1.52552
7169_at	2.5942e-05	0.00110134	2.56223	7169	TPM2	1.52166
3269_at	9.36673e-06	0.000534598	3.61554	3269	HRH1	1.52039
160492_at	3.62068e-06	0.000254362	4.59736	160492	IFLTD1	1.52024
255928_at	7.92647e-06	0.000468492	3.7881	255928	SYT14	1.51941
27295_at	1.12158e-07	1.67736e-05	8.15993	27295	PDLIM3	1.51656
55450_at	5.60658e-08	1.00327e-05	8.86263	55450	CAMK2N1	1.51032
5621_at	4.88897e-06	0.000318525	4.28732	5621	PRNP	1.5089
64841_at	4.29608e-05	0.00159716	2.04072	64841	GNPNAT1	1.50878
659_at	4.5475e-08	8.62973e-06	9.07407	659	BMPR2	1.50875
55220_at	1.69333e-05	0.000815319	3.00335	55220	KLHDC8A	1.50499
84759_at	4.82499e-06	0.000315398	4.30092	84759	PCGF1	1.50321
81931_at	4.48495e-07	5.20808e-05	6.74571	81931	ZNF93	1.49922
10046_at	2.04415e-05	0.000925543	2.80864	10046	MAMLD1	1.49891
3910_at	8.94785e-08	1.41312e-05	8.38927	3910	LAMA4	1.49797
1846_at	2.61438e-05	0.00110752	2.55422	1846	DUSP4	1.4935
23012_at	9.13035e-06	0.000527784	3.64196	23012	STK38L	1.4884
23769_at	0.000112493	0.00317246	1.04652	23769	FLRT1	1.48374
7403_at	1.02115e-06	9.8334e-05	5.90133	7403	KDM6A	1.48291
64762_at	2.03242e-08	4.55932e-06	9.88389	64762	FAM59A	1.4826
139285_at	1.73248e-07	2.37507e-05	7.71752	139285	FAM123B	1.47965
653121_at	8.6145e-07	8.67647e-05	6.0761	653121	ZBTB8A	1.47754
140576_at	9.39562e-06	0.000534598	3.61235	140576	S100A16	1.47652
7090_at	1.30592e-06	0.000116652	5.64834	7090	TLE3	1.47583
4862_at	1.54755e-06	0.000135178	5.4736	4862	NPAS2	1.4756
152519_at	1.50097e-06	0.00013228	5.50506	152519	NIPAL1	1.47509
8111_at	2.56863e-05	0.00109519	2.57248	8111	GPR68	1.47259
80342_at	1.21412e-06	0.000111479	5.72332	80342	TRAF3IP3	1.47196
388_at	4.10569e-06	0.000274747	4.4676	388	RHOB	1.47049
8462_at	2.50068e-07	3.1849e-05	7.34317	8462	KLF11	1.47028
541471_at	3.6795e-05	0.00145274	2.20087	541471	LOC541471	1.46952
11237_at	1.45659e-07	2.0539e-05	7.89416	11237	RNF24	1.46806
613211_at	7.31842e-05	0.00231157	1.49031	613211	DEFB134	1.46442
624_at	1.3038e-05	0.000682711	3.27365	624	BDKRB2	1.46292
100126300_at	2.65042e-06	0.000199152	4.91917	100126300	-	1.46249
196051_at	0.00021133	0.00506909	0.396615	196051	PPAPDC1A	1.46068
22862_at	6.42161e-07	6.88962e-05	6.37773	22862	FNDC3A	1.46038
2787_at	4.77404e-05	0.00170713	1.93169	2787	GNG5	1.45994
79745_at	1.33184e-05	0.000693715	3.25165	79745	CLIP4	1.45882
51347_at	5.58665e-06	0.000355761	4.14954	51347	TAOK3	1.45793
81848_at	7.54271e-06	0.000452585	3.83938	81848	SPRY4	1.45712
3757_at	2.77739e-06	0.00020535	4.87092	3757	KCNH2	1.44937
23064_at	7.83877e-06	0.0004661	3.7996	23064	SETX	1.44661
9427_at	3.24423e-06	0.000231868	4.71064	9427	ECEL1	1.44483
623_at	4.60159e-06	0.000303813	4.34987	623	BDKRB1	1.44383
3597_at	3.59087e-05	0.00142631	2.22608	3597	IL13RA1	1.44245
9466_at	7.12659e-07	7.4833e-05	6.27082	9466	IL27RA	1.44217
131408_at	7.39777e-06	0.000448009	3.85944	131408	FAM131A	1.43941
360_at	1.69414e-06	0.000145044	5.38041	360	AQP3	1.43379
56937_at	1.6329e-06	0.000141382	5.41833	56937	PMEPA1	1.43
27031_at	9.62959e-06	0.000544693	3.58693	27031	NPHP3	1.42927
51460_at	6.60654e-06	0.000408839	3.97632	51460	SFMBT1	1.42859
3400_at	5.09702e-05	0.00177774	1.86404	3400	ID4	1.42858
3977_at	4.13455e-05	0.00155467	2.08034	3977	LIFR	1.42785
6347_at	9.61584e-06	0.000544693	3.58841	6347	CCL2	1.42761
6096_at	1.11748e-07	1.67736e-05	8.16365	6096	RORB	1.42704
138199_at	0.000230527	0.00537288	0.307114	138199	C9orf41	1.42529
1996_at	1.331e-06	0.000118357	5.62876	1996	ELAVL4	1.42513
2626_at	1.26903e-06	0.000114917	5.67782	2626	GATA4	1.42336
28984_at	2.02527e-05	0.000922354	2.81824	28984	C13orf15	1.4229
54536_at	4.71279e-05	0.00169155	1.94503	54536	EXOC6	1.42228
54206_at	1.71194e-06	0.000145044	5.36964	54206	ERRFI1	1.42191
283174_at	5.81652e-05	0.00197632	1.72759	283174	LOC283174	1.42147
54704_at	5.28085e-07	5.8567e-05	6.57831	54704	PDP1	1.41933
57621_at	2.04119e-05	0.000925543	2.81015	57621	ZBTB2	1.41877
836_at	0.000154389	0.00407082	0.720034	836	CASP3	1.41835
4124_at	1.3955e-05	0.000719282	3.20337	4124	MAN2A1	1.41733
4664_at	4.27997e-07	5.15189e-05	6.79362	4664	NAB1	1.41722
1482_at	1.10751e-05	0.000603961	3.44235	1482	NKX2-5	1.4166
23237_at	1.06317e-05	0.000589351	3.48459	23237	ARC	1.41617
2675_at	0.000229362	0.00537288	0.312326	2675	GFRA2	1.41616
865_at	9.09747e-08	1.42534e-05	8.37245	865	CBFB	1.41579
10144_at	1.97481e-06	0.00016218	5.22249	10144	FAM13A	1.4153
5922_at	0.000404881	0.00800378	-0.271796	5922	RASA2	1.41423
490_at	5.64346e-05	0.00192601	1.7588	490	ATP2B1	1.41185
26153_at	2.88905e-07	3.60966e-05	7.1957	26153	KIF26A	1.40938
221687_at	0.000154452	0.00407082	0.719609	221687	RNF182	1.40818
57057_at	7.43467e-06	0.000448831	3.85429	57057	TBX20	1.40803
187_at	3.72575e-06	0.000257023	4.56783	187	APLNR	1.40573
5971_at	0.000241252	0.00556047	0.260315	5971	RELB	1.40526
9211_at	9.23092e-06	0.000531276	3.63064	9211	LGI1	1.4038
5744_at	2.37138e-06	0.000185768	5.03388	5744	PTHLH	1.40358
9865_at	2.48435e-05	0.00106616	2.60697	9865	TRIL	1.4031
2263_at	7.39835e-06	0.000448009	3.85935	2263	FGFR2	1.40257
27345_at	2.53309e-06	0.000193821	4.96587	27345	KCNMB4	1.40005
6526_at	3.87241e-05	0.00149599	2.14805	6526	SLC5A3	1.39974
4824_at	4.31089e-05	0.00159965	2.03716	4824	NKX3-1	1.39672
6197_at	3.10534e-06	0.000224551	4.75579	6197	RPS6KA3	1.39464
3303_at	8.94151e-05	0.00265702	1.28348	3303	HSPA1A	1.39427
596_at	1.1686e-06	0.000108306	5.76264	596	BCL2	1.39427
10114_at	5.07284e-07	5.72245e-05	6.61951	10114	HIPK3	1.39217
9639_at	4.55388e-07	5.25721e-05	6.73009	9639	ARHGEF10	1.39209
7048_at	3.85041e-05	0.00149448	2.15394	7048	TGFBR2	1.39128
9456_at	2.36829e-06	0.000185768	5.03522	9456	HOMER1	1.39095
253738_at	4.0921e-06	0.000274747	4.47102	253738	EBF3	1.39055
29967_at	6.07035e-05	0.00202766	1.68346	29967	LRP12	1.39014
130340_at	4.58289e-05	0.0016692	1.97392	130340	AP1S3	1.38674
2827_at	3.42783e-05	0.00137818	2.27412	2827	GPR3	1.38528
84915_at	0.000262358	0.00589158	0.174032	84915	C12orf34	1.38231
159371_at	0.000353996	0.00733288	-0.133897	159371	SLC35G1	1.38177
26051_at	1.58825e-05	0.000787779	3.06959	26051	PPP1R16B	1.38107
29126_at	8.03951e-05	0.00247819	1.39327	29126	CD274	1.38034
6785_at	0.000501028	0.00920073	-0.490352	6785	ELOVL4	1.37907
6861_at	3.86091e-05	0.00149448	2.15112	6861	SYT5	1.37758
8728_at	2.13062e-07	2.82342e-05	7.50663	8728	ADAM19	1.37496
114880_at	1.44762e-06	0.00012815	5.54232	114880	OSBPL6	1.3739
23603_at	4.39283e-06	0.000292969	4.39781	23603	CORO1C	1.37338
131096_at	0.000178915	0.00453687	0.568099	131096	KCNH8	1.37194
26353_at	3.57024e-05	0.00142549	2.23204	26353	HSPB8	1.37153
780_at	3.51955e-05	0.00140932	2.24682	780	DDR1	1.37129
7132_at	5.49853e-05	0.00188776	1.78568	7132	TNFRSF1A	1.36697
9592_at	3.40609e-05	0.00137224	2.2807	9592	IER2	1.36677
339745_at	0.000109036	0.00309663	1.07872	339745	SPOPL	1.36594
8140_at	1.33569e-05	0.000693891	3.24867	8140	SLC7A5	1.36569
166968_at	4.79944e-05	0.00170713	1.9262	166968	MIER3	1.36554
1997_at	0.000119166	0.00333682	0.987063	1997	ELF1	1.36517
402778_at	0.000106584	0.00304057	1.10219	402778	IFITM10	1.36412
23137_at	0.000538408	0.00965368	-0.564096	23137	SMC5	1.36396
595_at	8.20897e-07	8.44027e-05	6.12564	595	CCND1	1.36327
117178_at	0.000230041	0.00537288	0.309287	117178	SSX2IP	1.36312
100128816_at	0.000226015	0.00534539	0.327457	100128816	LOC100128816	1.36257
3399_at	6.00242e-05	0.00201332	1.69508	3399	ID3	1.3607
143279_at	2.42438e-06	0.000187826	5.01109	143279	HECTD2	1.35865
1184_at	6.45947e-05	0.00210771	1.61927	1184	CLCN5	1.3582
80176_at	2.20898e-05	0.000972815	2.72845	80176	SPSB1	1.35819
3685_at	6.94269e-05	0.00222855	1.54475	3685	ITGAV	1.3581
81929_at	2.7296e-05	0.00114649	2.50963	81929	SEH1L	1.35794
27115_at	7.11887e-05	0.00226667	1.51887	27115	PDE7B	1.35729
79047_at	1.1285e-06	0.000106085	5.79854	79047	KCTD15	1.35678
157506_at	1.09507e-05	0.000600492	3.45403	157506	RDH10	1.35306
10458_at	4.42736e-05	0.00162757	2.00961	10458	BAIAP2	1.35285
6482_at	4.70365e-05	0.00169134	1.94704	6482	ST3GAL1	1.35053
7107_at	2.12074e-06	0.00017088	5.14902	7107	GPR137B	1.35
6867_at	8.56656e-06	0.000500857	3.70784	6867	TACC1	1.34793
57688_at	1.78946e-06	0.000150322	5.32403	57688	ZSWIM6	1.34681
7465_at	7.75488e-07	8.02731e-05	6.18408	7465	WEE1	1.34644
6932_at	0.000436599	0.00840048	-0.349191	6932	TCF7	1.34544
9472_at	2.18884e-05	0.000966662	2.73793	9472	AKAP6	1.34421
22893_at	0.000223409	0.00529449	0.339396	22893	BAHD1	1.34417
5801_at	9.87009e-06	0.000553142	3.56143	5801	PTPRR	1.34388
9935_at	0.000204382	0.00498676	0.431033	9935	MAFB	1.34261
154043_at	1.83296e-06	0.000153324	5.29929	154043	CNKSR3	1.3415
23180_at	1.90002e-06	0.000157598	5.26227	23180	RFTN1	1.33906
80820_at	2.08376e-05	0.000937029	2.7888	80820	EEPD1	1.33896
9748_at	4.91013e-05	0.00173401	1.90264	9748	SLK	1.3382
5525_at	0.000366289	0.00750874	-0.168957	5525	PPP2R5A	1.33784
10019_at	8.28576e-05	0.00253203	1.36211	10019	SH2B3	1.33746
80821_at	9.98536e-05	0.00289034	1.1695	80821	DDHD1	1.33736
84230_at	3.32353e-06	0.00023516	4.68573	84230	LRRC8C	1.33621
6558_at	0.000395298	0.00790516	-0.24721	6558	SLC12A2	1.33592
9486_at	1.81293e-05	0.000856199	2.93277	9486	CHST10	1.33552
3142_at	0.000215854	0.00515256	0.374809	3142	HLX	1.3348
54962_at	0.000181099	0.0045717	0.555603	54962	TIPIN	1.33461
23186_at	2.45583e-07	3.14809e-05	7.36165	23186	RCOR1	1.33453
2261_at	0.000298639	0.00646429	0.0408395	2261	FGFR3	1.33418
25948_at	0.000507399	0.0092547	-0.503306	25948	KBTBD2	1.33417
137994_at	0.000298152	0.00646084	0.0425168	137994	LETM2	1.33324
64220_at	4.66781e-05	0.00168768	1.95495	64220	STRA6	1.33225
8900_at	3.66736e-06	0.000254967	4.58414	8900	CCNA1	1.33139
9420_at	0.000288309	0.00631688	0.0770311	9420	CYP7B1	1.33088
6909_at	2.11356e-06	0.00017088	5.15252	6909	TBX2	1.33027
6675_at	1.62985e-05	0.000798384	3.04286	6675	UAP1	1.32879
85443_at	6.39291e-05	0.00210689	1.62997	85443	DCLK3	1.32833
26575_at	7.40546e-05	0.00232449	1.4781	26575	RGS17	1.32667
342184_at	0.000292464	0.00637959	0.0623207	342184	FMN1	1.32615
79850_at	2.0253e-06	0.000165213	5.19648	79850	FAM57A	1.32468
57097_at	0.000163544	0.00424516	0.660657	57097	PARP11	1.32279
81606_at	4.10863e-05	0.00154986	2.08684	81606	LBH	1.32274
282616_at	0.000324412	0.006916	-0.0442378	282616	IL28A	1.32127
8572_at	2.08887e-06	0.000169697	5.16463	8572	PDLIM4	1.32079
221035_at	0.00052183	0.00944221	-0.532049	221035	REEP3	1.32035
10724_at	8.44296e-05	0.00256025	1.34271	10724	MGEA5	1.31776
1130_at	0.000373397	0.00760186	-0.188694	1130	LYST	1.31752
4214_at	5.11523e-07	5.73748e-05	6.61098	4214	MAP3K1	1.31692
11099_at	1.25023e-05	0.000661685	3.31703	11099	PTPN21	1.31658
387267_at	6.27711e-05	0.00208263	1.64885	387267	KRTAP5-4	1.31603
254887_at	5.89111e-06	0.000369195	4.09473	254887	ZDHHC23	1.31592
253827_at	5.29898e-05	0.0018288	1.82388	253827	MSRB3	1.31549
93145_at	1.56462e-05	0.000778016	3.08509	93145	OLFM2	1.31544
10137_at	0.000534365	0.00961613	-0.556373	10137	RBM12	1.31508
9715_at	0.000175504	0.00448206	0.587931	9715	FAM131B	1.31486
23529_at	0.000228545	0.00537023	0.316001	23529	CLCF1	1.31481
7286_at	4.00882e-05	0.00152776	2.11226	7286	TUFT1	1.31434
10743_at	9.62006e-05	0.00279279	1.20797	10743	RAI1	1.31037
4734_at	9.48956e-05	0.00277121	1.22207	4734	NEDD4	1.30939
734_at	4.08239e-05	0.00154684	2.09346	734	OSGIN2	1.30863
6854_at	1.53563e-05	0.000769413	3.10443	6854	SYN2	1.30792
100128364_at	0.000363858	0.00748463	-0.162117	100128364	LOC100128364	1.30766
51621_at	4.66261e-05	0.00168768	1.9561	51621	KLF13	1.30449
389206_at	4.36784e-05	0.00161389	2.0236	389206	BEND4	1.3042
7993_at	9.13261e-05	0.0026894	1.26165	7993	UBXN8	1.30409
10184_at	5.27678e-06	0.000341537	4.20849	10184	LHFPL2	1.30342
195828_at	7.52481e-05	0.00234672	1.46159	195828	ZNF367	1.30219
55839_at	1.51875e-05	0.000764836	3.11586	55839	CENPN	1.29985
23143_at	1.70188e-06	0.000145044	5.37571	23143	LRCH1	1.29853
2077_at	0.000201478	0.00493491	0.445772	2077	ERF	1.29708
9267_at	1.88184e-05	0.000879923	2.8942	9267	CYTH1	1.29697
9331_at	4.1807e-05	0.00156388	2.06886	9331	B4GALT6	1.29597
139886_at	2.15259e-05	0.000958798	2.7552	139886	SPIN4	1.29588
8850_at	0.000365066	0.00749145	-0.165522	8850	KAT2B	1.29583
2862_at	0.000495398	0.0091228	-0.478767	2862	MLNR	1.29528
9945_at	0.00027675	0.00612443	0.119106	9945	GFPT2	1.29496
5270_at	4.95542e-05	0.00174376	1.89315	5270	SERPINE2	1.29443
340719_at	3.85945e-05	0.00149448	2.15151	340719	NANOS1	1.29359
5519_at	3.75629e-05	0.00147129	2.17952	5519	PPP2R1B	1.29274
3398_at	1.08121e-05	0.000596204	3.4672	3398	ID2	1.29254
51678_at	0.000211982	0.00507857	0.393442	51678	MPP6	1.29141
1820_at	5.93128e-05	0.00200153	1.7074	1820	ARID3A	1.29134
8543_at	0.000382513	0.00772759	-0.213458	8543	LMO4	1.29068
127933_at	0.000204614	0.00498676	0.429868	127933	UHMK1	1.2905
3422_at	0.000252133	0.00572791	0.214926	3422	IDI1	1.28978
64651_at	0.000362996	0.00748463	-0.159682	64651	CSRNP1	1.28956
5316_at	6.9302e-05	0.00222816	1.54661	5316	PKNOX1	1.28854
401548_at	2.62083e-06	0.000198992	4.93075	401548	SNX30	1.28797
5516_at	0.000117156	0.0032852	1.00461	5516	PPP2CB	1.28769
25992_at	0.000560415	0.00997192	-0.605139	25992	SNED1	1.28647
25817_at	0.000313169	0.00669078	-0.00799283	25817	FAM19A5	1.28539
23199_at	9.46858e-05	0.00276917	1.22435	23199	KIAA0182	1.28401
4741_at	0.000291294	0.0063752	0.0664424	4741	NEFM	1.28199
56135_at	0.000128845	0.00354252	0.906512	56135	PCDHAC1	1.28121
2114_at	7.52115e-06	0.000452585	3.84234	2114	ETS2	1.28084
3097_at	4.06861e-05	0.00154684	2.09695	3097	HIVEP2	1.28076
113691_at	1.11765e-05	0.000607809	3.43293	113691	MGC16703	1.27896
10461_at	5.00518e-05	0.00175501	1.88283	10461	MERTK	1.27811
5329_at	2.42176e-05	0.00104384	2.63336	5329	PLAUR	1.27786
8324_at	0.000502459	0.00920987	-0.493275	8324	FZD7	1.27701
10096_at	0.000176348	0.00449198	0.58299	10096	ACTR3	1.27677
10950_at	0.000137054	0.00371136	0.842819	10950	BTG3	1.27545
3756_at	2.31067e-05	0.00100253	2.68191	3756	KCNH1	1.27436
27242_at	6.64702e-05	0.00215466	1.5897	27242	TNFRSF21	1.27377
5664_at	4.73502e-05	0.00169644	1.94017	5664	PSEN2	1.27288
135295_at	1.46153e-05	0.000745531	3.15557	135295	SRSF12	1.27261
85480_at	0.00010132	0.0029242	1.15446	85480	TSLP	1.27225
26148_at	0.000328463	0.00697695	-0.0569901	26148	C10orf12	1.27169
11189_at	9.59135e-05	0.00278855	1.21106	11189	CELF3	1.27136
9695_at	7.62797e-05	0.00237514	1.44753	9695	EDEM1	1.27029
28982_at	7.79938e-05	0.00242087	1.42458	28982	FLVCR1	1.26873
5597_at	0.000523899	0.0094623	-0.536104	5597	MAPK6	1.26869
7942_at	1.83093e-05	0.000862637	2.92256	7942	TFEB	1.26854
10746_at	0.000536599	0.00963877	-0.560649	10746	MAP3K2	1.26776
84879_at	0.00010692	0.00304575	1.09894	84879	MFSD2A	1.26742
3955_at	0.000454309	0.00861529	-0.389982	3955	LFNG	1.26708
23333_at	0.000244027	0.00561462	0.248547	23333	DPY19L1	1.26379
10838_at	1.31502e-05	0.000686768	3.26479	10838	ZNF275	1.26335
25775_at	0.000150021	0.00399253	0.749614	25775	C22orf24	1.26326
6530_at	5.73027e-05	0.00195037	1.74302	6530	SLC6A2	1.26273
1009_at	9.72498e-06	0.000548517	3.57674	1009	CDH11	1.26195
255057_at	1.18495e-05	0.000637388	3.37247	255057	C19orf26	1.26143
22856_at	2.49073e-05	0.00106658	2.60432	22856	CHSY1	1.26104
7162_at	0.000132336	0.00361335	0.87894	7162	TPBG	1.26087
163227_at	0.000211203	0.00506909	0.397234	163227	ZNF100	1.26012
161742_at	4.69615e-05	0.00169134	1.94869	161742	SPRED1	1.25743
81565_at	0.000106371	0.00303888	1.10425	81565	NDEL1	1.25722
400451_at	1.77908e-05	0.000846287	2.95226	400451	FAM174B	1.2571
55841_at	6.39104e-05	0.00210689	1.63027	55841	WWC3	1.25696
5128_at	3.7723e-05	0.00147172	2.17512	5128	CDK17	1.25687
867_at	0.000165861	0.00427448	0.646165	867	CBL	1.25685
79000_at	0.00046524	0.00873864	-0.414367	79000	C1orf135	1.25549
2861_at	0.000102881	0.00295628	1.13868	2861	GPR37	1.25382
1969_at	0.000135542	0.00368559	0.854257	1969	EPHA2	1.2536
134549_at	0.000186959	0.00469697	0.522799	134549	SHROOM1	1.25327
57542_at	2.56516e-05	0.00109519	2.57388	57542	KLHDC5	1.25286
1240_at	0.00018245	0.00459406	0.547946	1240	CMKLR1	1.25263
6251_at	3.24408e-05	0.00131772	2.33108	6251	RSU1	1.25256
84444_at	0.000272065	0.00605505	0.136666	84444	DOT1L	1.252
4170_at	1.93723e-05	0.000897719	2.8642	4170	MCL1	1.25194
25897_at	0.000228168	0.00536861	0.3177	25897	RNF19A	1.25007
169841_at	6.66257e-05	0.00215549	1.58729	169841	ZNF169	0.749376
494470_at	2.29745e-05	0.00100119	2.68785	494470	RNF165	0.749069
6448_at	1.99577e-05	0.000920525	2.83342	6448	SGSH	0.748612
9783_at	9.02606e-05	0.00267543	1.27376	9783	RIMS3	0.748512
4524_at	5.49672e-05	0.00188776	1.78602	4524	MTHFR	0.748309
55143_at	7.77992e-06	0.000463998	3.80738	55143	CDCA8	0.747884
9507_at	1.08913e-05	0.000598902	3.45965	9507	ADAMTS4	0.747757
10608_at	1.14398e-05	0.000620395	3.40886	10608	MXD4	0.747047
84722_at	3.04352e-05	0.00124911	2.39707	84722	PSRC1	0.74695
26024_at	3.48734e-05	0.00139926	2.25633	26024	PTCD1	0.746311
4281_at	6.02709e-06	0.000375333	4.07116	4281	MID1	0.746291
5999_at	4.06214e-06	0.000273689	4.47861	5999	RGS4	0.746027
51106_at	1.49706e-05	0.000758045	3.13074	51106	TFB1M	0.746018
2057_at	7.40643e-05	0.00232449	1.47797	2057	EPOR	0.745866
126969_at	0.000128144	0.00353307	0.912144	126969	SLC44A3	0.74569
285367_at	2.72959e-05	0.00114649	2.50963	285367	RPUSD3	0.744721
25880_at	5.18829e-05	0.00179688	1.84569	25880	TMEM186	0.744314
57594_at	2.81317e-05	0.0011741	2.47844	57594	HOMEZ	0.743805
57619_at	1.23688e-06	0.000112522	5.70422	57619	SHROOM3	0.743284
29799_at	3.88656e-06	0.000263658	4.52422	29799	YPEL1	0.74324
79633_at	0.000310475	0.00664759	0.000889522	79633	FAT4	0.742911
3434_at	1.7753e-05	0.000846287	2.95447	3434	IFIT1	0.742687
84189_at	0.000371161	0.00758498	-0.182525	84189	SLITRK6	0.742588
55204_at	9.39696e-06	0.000534598	3.61221	55204	GOLPH3L	0.742509
342132_at	2.60335e-06	0.000198427	4.93766	342132	ZNF774	0.74231
23024_at	2.635e-06	0.000199152	4.92519	23024	PDZRN3	0.74141
253512_at	7.01396e-06	0.000428676	3.91449	253512	SLC25A30	0.741145
5210_at	1.95333e-05	0.000903062	2.85564	5210	PFKFB4	0.741
7088_at	5.83796e-06	0.00036703	4.10409	7088	TLE1	0.740542
155054_at	2.26662e-06	0.000180425	5.08046	155054	ZNF425	0.740529
7773_at	0.000119409	0.00333888	0.984964	7773	ZNF230	0.740373
153222_at	2.13252e-05	0.000952444	2.76488	153222	C5orf41	0.74022
54509_at	1.00307e-06	9.70667e-05	5.91969	54509	RHOF	0.739886
92979_at	3.58159e-05	0.00142549	2.22876	92979	MARCH9	0.739642
158326_at	3.2535e-06	0.000231868	4.7077	158326	FREM1	0.738786
134492_at	0.000510456	0.00929538	-0.509461	134492	NUDCD2	0.738681
55954_at	8.22079e-05	0.00251607	1.37024	55954	ZMAT5	0.737889
26959_at	0.000161596	0.00421409	0.673009	26959	HBP1	0.737828
58526_at	3.94791e-06	0.000266903	4.50805	58526	MID1IP1	0.737684
10628_at	5.47253e-06	0.000349622	4.17086	10628	TXNIP	0.737341
10112_at	8.57554e-06	0.000500857	3.70676	10112	KIF20A	0.736503
995_at	0.000168971	0.00433765	0.62702	995	CDC25C	0.735025
221756_at	0.00023818	0.00551221	0.273502	221756	MGC39372	0.734734
283237_at	1.55984e-05	0.000777598	3.08825	283237	TTC9C	0.733907
11264_at	6.00763e-05	0.00201332	1.69419	11264	PXMP4	0.733791
389610_at	9.96694e-07	9.69248e-05	5.92625	389610	XKR5	0.733166
1198_at	1.20824e-06	0.000111458	5.72832	1198	CLK3	0.732982
23086_at	6.50867e-05	0.00211676	1.61143	23086	EXPH5	0.732393
91574_at	6.98458e-06	0.000428676	3.91882	91574	C12orf65	0.730671
4345_at	6.2109e-07	6.69996e-05	6.41196	4345	CD200	0.730602
1945_at	6.21892e-05	0.00207028	1.65848	1945	EFNA4	0.730512
63894_at	2.01356e-05	0.000922268	2.82424	63894	C14orf133	0.730499
10221_at	1.62767e-05	0.000798384	3.04424	10221	TRIB1	0.730341
901_at	1.49758e-05	0.000758045	3.13037	901	CCNG2	0.729903
196383_at	8.49353e-06	0.00049902	3.71669	196383	RILPL2	0.729632
152926_at	0.000168241	0.00432453	0.631483	152926	PPM1K	0.729264
56848_at	2.16096e-05	0.000958798	2.75118	56848	SPHK2	0.72844
1628_at	3.67504e-05	0.00145274	2.20213	1628	DBP	0.726293
374659_at	2.26625e-05	0.000991976	2.70199	374659	HDDC3	0.725656
1005_at	0.000153534	0.00406017	0.725756	1005	CDH7	0.725035
655_at	9.36608e-06	0.000534598	3.61561	655	BMP7	0.723907
93129_at	2.22783e-06	0.000178055	5.09825	93129	ORAI3	0.723776
27343_at	2.76813e-06	0.00020535	4.87436	27343	POLL	0.722594
7903_at	3.74018e-05	0.00146789	2.18396	7903	ST8SIA4	0.722254
55793_at	1.85557e-05	0.000872164	2.90873	55793	FAM63A	0.721765
23580_at	9.88273e-06	0.000553142	3.56011	23580	CDC42EP4	0.720895
8929_at	7.95144e-06	0.000468565	3.78485	8929	PHOX2B	0.720807
25988_at	7.36455e-06	0.000448009	3.86409	25988	HINFP	0.720242
284040_at	1.92176e-06	0.000158734	5.25055	284040	CDRT4	0.717929
84317_at	1.06579e-05	0.000589351	3.48204	84317	CCDC115	0.717446
23767_at	3.29866e-06	0.00023424	4.69348	23767	FLRT3	0.717329
3660_at	1.42036e-05	0.000728259	3.18512	3660	IRF2	0.716673
4286_at	6.51528e-06	0.000404459	3.99069	4286	MITF	0.71592
78986_at	3.87012e-06	0.000263449	4.5286	78986	DUSP26	0.714904
9619_at	0.000310272	0.00664759	0.00156033	9619	ABCG1	0.711467
4661_at	5.55971e-07	6.13152e-05	6.52556	4661	MYT1	0.711301
57172_at	3.08323e-05	0.00126017	2.38366	57172	CAMK1G	0.710203
147463_at	0.000163784	0.00424516	0.659151	147463	ANKRD29	0.710156
154091_at	4.88057e-05	0.00172773	1.90888	154091	SLC2A12	0.707552
63926_at	0.000111385	0.0031457	1.05673	63926	ANKRD5	0.707259
54800_at	8.11571e-05	0.00249164	1.38352	54800	KLHL24	0.706505
3082_at	1.40105e-05	0.000720263	3.19927	3082	HGF	0.706449
100101467_at	3.91279e-05	0.0015057	2.13732	100101467	ZSCAN30	0.702361
113263_at	1.30562e-07	1.88133e-05	8.00548	113263	GLCCI1	0.701592
6821_at	1.01053e-05	0.000561938	3.53709	6821	SUOX	0.701084
5874_at	4.53864e-05	0.00165921	1.98395	5874	RAB27B	0.700652
283248_at	6.19371e-07	6.69996e-05	6.4148	283248	RCOR2	0.700156
1491_at	2.8004e-05	0.00117124	2.48315	1491	CTH	0.699261
5916_at	2.57004e-07	3.25226e-05	7.31523	5916	RARG	0.697964
53335_at	5.195e-06	0.00033735	4.22462	53335	BCL11A	0.697656
130888_at	5.51858e-05	0.00189136	1.78192	130888	FBXO36	0.696933
121268_at	1.65316e-05	0.000805803	3.02817	121268	RHEBL1	0.696051
7025_at	5.8725e-07	6.44051e-05	6.46942	7025	NR2F1	0.695878
127428_at	2.71875e-05	0.00114649	2.51374	127428	TCEANC2	0.694239
340277_at	4.59782e-06	0.000303813	4.35072	340277	C7orf46	0.691928
162989_at	1.14681e-06	0.000106789	5.78199	162989	DEDD2	0.691826
79443_at	8.8535e-07	8.87192e-05	6.04799	79443	FYCO1	0.691048
4211_at	4.33519e-07	5.18672e-05	6.7805	4211	MEIS1	0.689522
151473_at	0.000196331	0.00486295	0.47242	151473	SLC16A14	0.689431
55_at	4.98787e-05	0.00175205	1.88641	55	ACPP	0.689391
51299_at	2.66329e-06	0.000199152	4.91418	51299	NRN1	0.689277
6496_at	1.76209e-06	0.000148656	5.3399	6496	SIX3	0.687501
5156_at	1.70691e-06	0.000145044	5.37267	5156	PDGFRA	0.686271
652968_at	1.68532e-05	0.000813729	3.00825	652968	GATSL3	0.684695
11119_at	5.34414e-06	0.000344767	4.19538	11119	BTN3A1	0.684608
622_at	1.20235e-07	1.7582e-05	8.08926	622	BDH1	0.683801
165679_at	9.04806e-05	0.00267793	1.27125	165679	SPTSSB	0.683357
60386_at	1.88426e-07	2.54776e-05	7.63193	60386	SLC25A19	0.682569
5629_at	3.60794e-05	0.00143021	2.22118	5629	PROX1	0.68001
54329_at	3.29191e-05	0.00132895	2.31595	54329	GPR85	0.678025
100506658_at	1.66172e-05	0.000807979	3.02283	100506658	OCLN	0.677885
26154_at	6.41044e-05	0.00210771	1.62714	26154	ABCA12	0.67783
90326_at	3.66803e-06	0.000254967	4.58395	90326	THAP3	0.676137
5608_at	4.47608e-07	5.20808e-05	6.74774	5608	MAP2K6	0.675879
6004_at	3.44776e-06	0.000243079	4.64786	6004	RGS16	0.674886
126282_at	2.02371e-05	0.000922354	2.81904	126282	TNFAIP8L1	0.673607
10626_at	1.2958e-06	0.000116652	5.65634	10626	TRIM16	0.673277
284161_at	8.72391e-05	0.00261333	1.30891	284161	GDPD1	0.670768
92815_at	4.93583e-05	0.00173997	1.89724	92815	HIST3H2A	0.667515
29114_at	3.12269e-06	0.000224982	4.75004	29114	TAGLN3	0.666844
27239_at	5.88165e-08	1.03669e-05	8.81421	27239	GPR162	0.665181
92610_at	2.36851e-05	0.00102312	2.65635	92610	TIFA	0.66418
84684_at	1.22497e-06	0.000111955	5.71417	84684	INSM2	0.663366
2049_at	5.41382e-06	0.000346994	4.182	2049	EPHB3	0.662081
4609_at	5.39876e-08	9.86824e-06	8.9008	4609	MYC	0.662044
57509_at	2.46544e-06	0.000189378	4.99378	57509	MTUS1	0.66186
81558_at	5.05952e-07	5.72245e-05	6.6222	81558	FAM117A	0.659537
862_at	1.69405e-06	0.000145044	5.38046	862	RUNX1T1	0.656861
339803_at	8.60768e-05	0.00259031	1.32276	339803	LOC339803	0.654166
3795_at	1.14836e-07	1.70449e-05	8.13596	3795	KHK	0.653832
92691_at	2.28271e-07	2.9453e-05	7.43627	92691	TMEM169	0.652436
286343_at	1.42021e-07	2.01701e-05	7.9199	286343	C9orf150	0.65135
64881_at	3.80826e-05	0.00148282	2.16532	64881	PCDH20	0.651344
729830_at	5.97161e-08	1.04324e-05	8.79886	729830	FAM160A1	0.650966
11118_at	2.19321e-07	2.86729e-05	7.47709	11118	BTN3A2	0.650197
358_at	9.90921e-07	9.69248e-05	5.93222	358	AQP1	0.649332
122060_at	3.74009e-07	4.61457e-05	6.93166	122060	SLAIN1	0.647668
429_at	1.39339e-05	0.000719282	3.20494	429	ASCL1	0.646267
150590_at	1.14448e-06	0.000106789	5.78408	150590	C2orf15	0.646183
55809_at	6.20601e-08	1.06533e-05	8.75992	55809	TRERF1	0.643583
5900_at	6.54416e-07	6.98315e-05	6.35833	5900	RALGDS	0.641371
80345_at	1.53115e-08	3.73166e-06	10.1672	80345	ZSCAN16	0.637011
25928_at	1.35526e-05	0.000702209	3.23363	25928	SOSTDC1	0.636701
340146_at	1.97991e-06	0.00016218	5.21983	340146	SLC35D3	0.63581
5318_at	9.60039e-08	1.49229e-05	8.31785	5318	PKP2	0.633384
6657_at	4.79496e-05	0.00170713	1.92717	6657	SOX2	0.631877
9363_at	2.21069e-07	2.87113e-05	7.46899	9363	RAB33A	0.627193
56956_at	5.72103e-06	0.000361983	4.12499	56956	LHX9	0.624418
28999_at	1.03894e-06	9.89287e-05	5.88357	28999	KLF15	0.624398
5864_at	1.50946e-06	0.000132437	5.49925	5864	RAB3A	0.611503
4300_at	4.63724e-08	8.63621e-06	9.05435	4300	MLLT3	0.607932
5157_at	1.03546e-07	1.58458e-05	8.24107	5157	PDGFRL	0.607533
6474_at	1.18786e-07	1.74996e-05	8.10159	6474	SHOX2	0.607469
83591_at	2.09887e-05	0.000941675	2.78133	83591	THAP2	0.604968
3764_at	1.08513e-09	4.11954e-07	12.7708	3764	KCNJ8	0.594145
54873_at	8.53917e-07	8.67647e-05	6.08513	54873	PALMD	0.59408
121512_at	4.43342e-07	5.20808e-05	6.75755	121512	FGD4	0.592365
10301_at	1.0372e-06	9.89287e-05	5.8853	10301	DLEU1	0.573947
2982_at	2.96691e-08	6.10102e-06	9.50422	2982	GUCY1A3	0.571193
388403_at	1.44571e-09	5.28512e-07	12.493	388403	YPEL2	0.547033
57677_at	4.42406e-07	5.20808e-05	6.75971	57677	ZFP14	0.53303
5915_at	3.73668e-06	0.000257023	4.56481	5915	RARB	0.527233
7436_at	2.6866e-10	1.39965e-07	14.1037	7436	VLDLR	0.452356
55885_at	4.0268e-10	1.93885e-07	13.7207	55885	LMO3	0.372897
54541_at	4.05738e-11	3.33736e-08	15.8511	54541	DDIT4	0.334698
63973_at	1.60043e-08	3.85293e-06	10.123	63973	NEUROG2	0.333391
