# Supplementary material for: Neuropeptide S receptor 1 (NPSR1) activates cancer-related pathways and is widely expressed in neuroendocrine tumors
Source: Virchows Arch. 2014 Jun 12;465(2):173–83. doi: 10.1007/s00428-014-1602-x (PMC4116602; doi:10.1007/s00428-014-1602-x)
Supplement: Supplementary file 5 — (XLSX 16 kb) [file 428_2014_1602_MOESM5_ESM.xlsx]

## Sheet: Sheet1
Supplementary Table S4
UPREGULATED
KEGG-pathways
	no. of genes
MAPK signaling pathway	23	rawP=2.07e-06;adjP=0.0002
circadian rhythm - mammal	5	rawP=1.90e-05;adjP=0.0009
Heparan sulfate biosynthesis	5	rawP=0.0006;adjP=0.0182
Chronic myeloid leukemia	8	rawP=0.0012;adjP=0.0273
Focal adhesion	14	rawP=0.0016;adjP=0.0291
TGF-beta signaling pathway	8	rawP=0.0022;adjP=0.0334
Cytokine-cytokine receptor interaction	16	rawP=0.0030;adjP=0.0390
KEGG pathway----MAPK signaling pathway----04010
C=265;O=23;E=7.50;R=3.07;rawP=2.07e-06;adjP=0.0002
TGFB1	NA	7040	ENSG00000105329
FLNC	NA	2318	ENSG00000128591
DUSP6	NA	1848	ENSG00000139318
NR4A1	NA	3164	ENSG00000123358
TGFB2	NA	7042	ENSG00000092969
DUSP4	NA	1846	ENSG00000120875
FOS	NA	2353	ENSG00000170345
TGFBR2	NA	7048	ENSG00000163513
DUSP5	NA	1847	ENSG00000138166
DUSP14	NA	11072	ENSG00000161326
MAP2K3	NA	5606	ENSG00000034152
MAP3K2	NA	10746	ENSG00000169967
GADD45A	NA	1647	ENSG00000116717
MYC	NA	4609	ENSG00000136997
NFKB1	NA	4790	ENSG00000109320
TNFRSF1A	NA	7132	ENSG00000067182
RELB	NA	5971	ENSG00000104856
DUSP10	NA	11221	ENSG00000143507
NFKB2	NA	4791	ENSG00000077150
DDIT3	NA	1649	ENSG00000175197
RPS6KA3	NA	6197	ENSG00000177189
TAOK3	NA	51347	ENSG00000135090
MEF2C	NA	4208	ENSG00000081189
KEGG pathway----Circadian rhythm - mammal----04710
C=13;O=5;E=0.37;R=13.59;rawP=1.90e-05;adjP=0.0009
BHLHE40	NA	8553	ENSG00000134107
CRY1	NA	1407	ENSG00000008405
NPAS2	NA	4862	ENSG00000170485
PER1	NA	5187	ENSG00000179094
PER2	NA	8864	ENSG00000132326
DOWNREGULATED KEGG pathways
KEGG pathway----Pathways in cancer----05200
C=326;O=7;E=1.51;R=4.63;rawP=0.0008;adjP=0.0104
PGF	NA	5228	ENSG00000119630
RARA	NA	5914	ENSG00000131759
NKX3-1	NA	4824	ENSG00000167034
EGLN3	NA	112399	ENSG00000129521
KIT	NA	3815	ENSG00000157404
PDGFRA	NA	5156	ENSG00000134853
RUNX1T1	NA	862	ENSG00000079102
KEGG pathway----Acute myeloid leukemia----05221
C=57;O=3;E=0.26;R=11.35;rawP=0.0024;adjP=0.0156
RARA	NA	5914	ENSG00000131759
KIT	NA	3815	ENSG00000157404
RUNX1T1	NA	862	ENSG00000079102
